# Supplementary material for: Comparative TMT Proteomic Analysis Unveils Unique Insights into Helicoverpa armigera (Hübner) Resistance in Cajanus scarabaeoides (L.) Thouars
Source: Int J Mol Sci. 2021 May 31;22(11):5941. doi: 10.3390/ijms22115941 (PMC8198728; doi:10.3390/ijms22115941)
Supplement: Supplementary file 1 [file ijms-22-05941-s001.zip]

Archive with 2 entries (2 files):
- Supplementary materials_Comparative TMT proteomics manuscript/Supplementarly Figure S1,S2& tableS2_Comparative TMT proteomics_Ngugi-Dawit et al.pdf
- Supplementary materials_Comparative TMT proteomics manuscript/Table S1_Comparative TMT proteomic analysis_Ngugi-Dawit et al.xlsx
