# Supplementary material for: Comparative TMT Proteomic Analysis Unveils Unique Insights into Helicoverpa armigera (Hübner) Resistance in Cajanus scarabaeoides (L.) Thouars
Source: Int J Mol Sci. 2021 May 31;22(11):5941. doi: 10.3390/ijms22115941 (PMC8198728; doi:10.3390/ijms22115941)
Supplement: Supplementary file 1 [file ijms-22-05941-s001.zip › Supplementary materials_Comparative TMT proteomics manuscript/Table S1_Comparative TMT proteomic analysis_Ngugi-Dawit et al.xlsx]

## Sheet: Overall_Combined growth stage
Uniprot ID	Protein Description	Counts1	130N_Rep1-ICPL 87-F/P	130C_Rep2-ICPL 87-F/P	131_Rep3-ICPL 87-F/P	129N_Rep1-ICPL 87-Veg	129C_Rep2-ICPL 87-Veg	127C_Rep1-IBS 3471-F/P	128N_Rep2-IBS 3471-F/P	128C_Rep3-IBS 3471-F/P	126_Rep1-IBS 3471-Veg	127N__Rep2-IBS 3471-Veg	Means.ICPL 87_flower	Means.ICPL 87_veg	Means.IBS 3471_flower	Means.IBS 3471_veg	MaxFC	Log2FC	Anova	Anova.adj
A0A151R1K6	Putative glutathione S-transferase OS=Cajanus cajan OX=3821 GN=KK1_042557 PE=3 SV=1	1	20.7	11.3443	9.76905	4.17501	4.74454	167.706	207.391	203.885	223.336	231.242	13.1886	4.45067	192.121	227.255	51.0607	5.67414	4.49772e-06	0.000745416
A0A151REM1	Fatty acyl-CoA reductase (Fragment) OS=Cajanus cajan OX=3821 GN=KK1_037544 PE=3 SV=1	2	16.1	16.3136	14.629	23.6347	12.5372	50.7192	63.1416	55.2355	451.048	478.728	15.6626	17.2138	56.1352	464.682	29.6683	4.89085	5.65017e-06	0.000834628
A0A151R3S3	Non-specific lipid-transfer protein OS=Cajanus cajan OX=3821 GN=KK1_041568 PE=3 SV=1	1	192.7	193.18	200.364	137.525	131.452	1129.92	1915.43	1969.86	3363.25	1906.48	195.383	134.454	1621.5	2532.18	18.8331	4.23519	2.61094e-05	0.00199341
A0A151TUC1	Sugar transporter ERD6-like 7 OS=Cajanus cajan OX=3821 GN=KK1_009880 PE=3 SV=1	1	30.3	26.455	29.1032	16.3629	24.3781	163.527	199.811	295.864	363.426	377.559	28.5735	19.9724	213.026	370.425	18.5468	4.2131	1.31393e-05	0.00139503
A0A151SBJ5	Uncharacterized protein OS=Cajanus cajan OX=3821 GN=KK1_025903 PE=4 SV=1	1	57.9	90.7516	126.091	50.2638	78.3197	3.08904	10.2892	12.8433	6.26813	3.82184	87.1778	62.7427	7.41812	4.89447	17.8115	4.15474	0.00158288	0.0131626
A0A151RBG5	UPF0706 protein At5g01750 family (Fragment) OS=Cajanus cajan OX=3821 GN=KK1_038849 PE=4 SV=1	1	2.7	4.65091	5.22605	2.74113	4.64333	12.0719	10.7163	13.8394	67.4429	46.254	4.03359	3.56763	12.1426	55.8525	15.6553	3.96858	0.000136415	0.00422835
A0A151UGC8	Miraculin OS=Cajanus cajan OX=3821 GN=KK1_046353 PE=4 SV=1	1	22.9	27.4691	28.1524	15.1339	23.1636	41.8408	127.205	64.9757	292.897	244.933	26.0654	18.7231	70.1916	267.843	14.3055	3.8385	0.000948519	0.0102305
A0A151QPT9	Acidic endochitinase OS=Cajanus cajan OX=3821 GN=KK1_047031 PE=3 SV=1	4	286.9	286.076	308.128	309.386	260.486	3713.54	861.8	559.515	5197.95	3109.31	293.527	283.885	1214.33	4020.21	14.1614	3.82389	0.008912	0.0358114
A0A151TY83	Uncharacterized protein OS=Cajanus cajan OX=3821 GN=KK1_011292 PE=4 SV=1	1	560.5	658.063	627.618	606.3	688.983	49.3613	72.3241	59.3308	46.3704	46.7766	614.016	646.321	59.6097	46.573	13.8776	3.79468	5.20207e-07	0.000321346
A0A151UCK2	Uncharacterized protein OS=Cajanus cajan OX=3821 GN=KK1_021322 PE=4 SV=1	1	47.6	55.2566	54.0369	39.1001	50.9946	4.02911	3.24222	4.09917	5.08549	4.34441	52.1868	44.6531	3.7692	4.70036	13.8456	3.79135	4.44931e-07	0.000321346
A0A151RG77	Cytokinin-O-glucosyltransferase 2 OS=Cajanus cajan OX=3821 GN=KK1_036998 PE=4 SV=1	2	78.6	79.1904	69.5677	61.0179	62.4307	497.565	788.234	955.433	855.512	783.487	75.6544	61.7202	720.945	818.708	13.2648	3.72953	9.79529e-06	0.00111252
A0A151RS05	Cytochrome P450 82A3 OS=Cajanus cajan OX=3821 GN=KK1_033110 PE=3 SV=1	1	83.5	76.0466	85.838	58.8671	80.5461	1117.28	637.898	826.043	870.778	904.931	81.6862	68.8587	838.118	887.69	12.8915	3.68835	6.58647e-06	0.000895102
A0A151TH53	Putative mannitol dehydrogenase (Fragment) OS=Cajanus cajan OX=3821 GN=KK1_012660 PE=3 SV=1	1	13.9	14.3867	18.3268	11.242	14.5613	100.961	47.6596	42.1747	148.723	174.282	15.4177	12.7944	58.7649	160.996	12.5833	3.65344	0.000335811	0.00593837
A0A151U1N7	Dihydropyrimidinase OS=Cajanus cajan OX=3821 GN=KK1_005859 PE=4 SV=1	1	66.2	98.5605	106.44	54.8727	61.115	222.543	1113.89	858.142	692.845	608.115	88.5568	57.9098	596.951	649.099	11.2088	3.48656	0.0041871	0.0235915
A0A151T0M6	Uncharacterized protein OS=Cajanus cajan OX=3821 GN=KK1_023010 PE=4 SV=1	1	348.1	292.16	240.934	223.455	269.595	27.113	34.2063	29.9994	28.4158	25.3515	290.452	245.443	30.3016	26.8399	10.8216	3.43585	1.79169e-06	0.000529327
A0A151S009	Uncharacterized protein (Fragment) OS=Cajanus cajan OX=3821 GN=KK1_030213 PE=4 SV=1	6	1370.2	2136.08	3147.72	1694.61	1615.5	203.637	190.415	236.426	220.864	177.836	2096.36	1654.58	209.291	198.185	10.5778	3.40296	6.231e-05	0.00296082
A0A151SHX0	MLP-like protein 31 OS=Cajanus cajan OX=3821 GN=KK1_000555 PE=4 SV=1	3	125.1	153.831	172.683	134.862	137.119	2364.23	682.85	823.719	1399.42	1419.34	149.228	135.986	1099.68	1409.35	10.3639	3.37349	0.00095577	0.010245
A0A151RF18	Putative membrane protein YCR023C family OS=Cajanus cajan OX=3821 GN=KK1_037519 PE=4 SV=1	1	7.3	4.44809	7.23342	3.66291	7.67945	33.4846	34.9537	26.3468	55.0789	53.988	6.16993	5.30369	31.3585	54.5307	10.2817	3.362	0.000188312	0.00474515
A0A151TQ64	RING finger protein 115 family OS=Cajanus cajan OX=3821 GN=KK1_008412 PE=4 SV=1	2	9.2	11.2428	13.7838	6.63308	9.60232	44.2432	68.9074	71.2847	80.882	81.6838	11.255	7.98079	60.1224	81.2819	10.1847	3.34833	5.32451e-05	0.00274091
A0A151R7V9	Major pollen allergen Bet v 1-C OS=Cajanus cajan OX=3821 GN=KK1_040106 PE=3 SV=1	3	2209.3	1001.05	543.942	1196.75	1073.25	157.365	91.3296	97.7384	179.041	174.491	1063.54	1133.32	111.994	176.752	10.1195	3.33906	0.00178289	0.0141033
A0A151TBJ9	Bowman-Birk type proteinase inhibitor OS=Cajanus cajan OX=3821 GN=KK1_019025 PE=3 SV=1	1	385.3	116.714	81.9289	1143.49	175.678	63.4623	47.8732	49.1478	41.5323	50.4345	154.449	448.203	53.0523	45.7675	9.79304	3.29176	0.0509352	0.114106
A0A151UCW8	Putative disease resistance protein At4g27220 OS=Cajanus cajan OX=3821 GN=KK1_021404 PE=3 SV=1	1	45.8	32.8441	39.8797	49.1372	66.6812	213.873	116.635	99.2879	383.423	356.448	39.1464	57.241	135.299	369.689	9.44378	3.23936	0.000432251	0.00692722
A0A151T446	Tropinone reductase isogeny OS=Cajanus cajan OX=3821 GN=KK1_016318 PE=4 SV=1	5	336.2	399.761	493.018	310.205	387.092	4462.57	2224.33	2645.14	3169.83	3318.03	404.657	346.523	2972.2	3243.08	9.35893	3.22634	7.0438e-05	0.00315521
A0A151T3L2	Putative ADP-ribosylation factor GTPase-activating protein AGD14 OS=Cajanus cajan OX=3821 GN=KK1_016097 PE=4 SV=1	2	87.6	49.476	47.3809	60.301	47.2501	333.575	219.136	105.708	515.126	473.816	58.9976	53.3782	197.699	494.039	9.25546	3.2103	0.002882	0.0187758
A0A151SAI2	Lysosomal Pro-X carboxypeptidase OS=Cajanus cajan OX=3821 GN=KK1_026338 PE=4 SV=1	1	39.1	55.7637	49.5996	51.6977	52.3103	85.3973	252.343	448.387	536.199	338.158	47.6433	52.0031	212.992	425.817	8.93759	3.15989	0.00896635	0.0359236
A0A151SDR5	Jasmonate O-methyltransferase OS=Cajanus cajan OX=3821 GN=KK1_025257 PE=4 SV=1	2	56.7	45.2166	47.9092	66.3437	64.3535	292.108	172.904	171.786	426.643	459.915	49.7088	65.3411	205.484	442.967	8.91124	3.15563	5.13265e-05	0.00268563
A0A151THJ7	Uncharacterized protein OS=Cajanus cajan OX=3821 GN=KK1_012823 PE=4 SV=1	1	57.1	33.554	29.1032	72.8986	24.8841	2.35788	4.84381	9.85477	5.62305	4.23989	38.2039	42.5912	4.8282	4.88274	8.82136	3.141	0.00584684	0.0282771
A0A151TEZ7	Putative copper-transporting ATPase 3 OS=Cajanus cajan OX=3821 GN=KK1_011864 PE=3 SV=1	1	248.1	254.739	375.851	446.935	677.243	56.8819	68.4803	68.4069	61.4222	85.0282	287.461	550.167	64.3497	72.2677	8.54965	3.09586	8.03446e-05	0.00326911
A0A151S7L9	Uncharacterized protein OS=Cajanus cajan OX=3821 GN=KK1_027419 PE=4 SV=1	2	43.8	47.752	52.4522	35.8227	36.6237	253.565	309.679	376.774	336.117	276.6	47.8714	36.221	309.287	304.91	8.53888	3.09405	3.33774e-06	0.000708747
A0A151U376	Thaumatin-like protein 1a OS=Cajanus cajan OX=3821 GN=KK1_006386 PE=4 SV=1	2	57.5	183.546	146.27	69.826	74.6763	93.0223	506.248	937.503	1001.94	377.037	115.573	72.2104	353.433	614.63	8.51165	3.08944	0.107517	0.194976
A0A151U0L2	Endo-1,3,1,4-beta-D-glucanase OS=Cajanus cajan OX=3821 GN=KK1_005418 PE=4 SV=1	3	168.8	227.458	242.624	106.287	171.225	635.546	1461.97	1570.62	904.107	780.456	210.411	134.904	1134.28	840.01	8.40804	3.07177	0.00115405	0.0113786
A0A151SCR2	Desiccation-related protein PCC13-62 OS=Cajanus cajan OX=3821 GN=KK1_025558 PE=4 SV=1	3	124.1	143.791	151.976	124.211	134.791	522.843	269.319	316.894	1291.8	890.299	139.452	129.393	354.692	1072.42	8.28809	3.05104	0.000259493	0.0054617
A0A151TII8	Lipase OS=Cajanus cajan OX=3821 GN=KK1_013150 PE=4 SV=1	1	20.3	14.3867	18.1155	10.2178	18.0022	28.262	44.67	68.8497	119.049	98.7194	17.4249	13.5625	44.2969	108.409	7.99324	2.99878	0.00192342	0.014835
A0A151SVX3	Cytochrome P450 89A2 OS=Cajanus cajan OX=3821 GN=KK1_014363 PE=3 SV=1	1	311.1	679.259	934.534	470.799	822.471	61.5822	96.0276	82.6852	101.632	98.8239	582.34	622.269	78.7819	100.218	7.89862	2.9816	0.00141539	0.0124791
A0A151T5G3	Uncharacterized protein OS=Cajanus cajan OX=3821 GN=KK1_016802 PE=4 SV=1	2	631	578.656	510.873	747.434	388.914	185.045	124.429	100.616	78.8392	67.2611	571.375	539.155	132.319	72.8204	7.84635	2.97202	0.000368104	0.00631632
A0A151RTS8	Uncharacterized protein OS=Cajanus cajan OX=3821 GN=KK1_032451 PE=4 SV=1	1	100.6	62.2542	18.1155	33.9791	5.65537	295.033	14.7737	17.492	111.846	102.064	48.4104	13.8623	42.4033	106.843	7.70742	2.94625	0.473545	0.579417
A0A151U658	Agglutinin-1 OS=Cajanus cajan OX=3821 GN=KK1_007496 PE=3 SV=1	8	4077.3	1000.64	1044.94	4483.4	11081	966.868	931.416	876.515	1028.93	1009.65	1621.49	7048.44	924.181	1019.25	7.62669	2.93106	0.023947	0.0683124
A0A151RM73	Thioredoxin H-type OS=Cajanus cajan OX=3821 GN=KK1_034849 PE=4 SV=1	3	245.7	308.691	402.475	236.36	278.096	1177.97	1684.27	2024.65	2200.6	1728.07	312.528	256.38	1589.64	1950.08	7.6062	2.92717	0.000114847	0.00392154
A0A151T7K1	Polyadenylate-binding protein 2 OS=Cajanus cajan OX=3821 GN=KK1_017593 PE=4 SV=1	1	9.2	10.1273	4.69779	8.78389	20.1275	54.5839	56.8421	22.4728	51.8535	61.8264	7.59262	13.2965	41.1589	56.6208	7.45735	2.89866	0.00745012	0.0321624
A0A151QU72	Anthocyanidin 5,3-O-glucosyltransferase OS=Cajanus cajan OX=3821 GN=KK1_045231 PE=4 SV=1	1	22.1	14.1839	16.6364	16.6702	15.6745	90.8288	35.9146	52.247	120.232	120.772	17.3413	16.1647	55.4437	120.501	7.45459	2.89813	0.00101771	0.0105901
A0A151RT20	Putative disease resistance RPP13-like protein 1 OS=Cajanus cajan OX=3821 GN=KK1_032758 PE=3 SV=1	1	8.3	11.4457	5.75431	3.45807	4.84574	14.7877	11.5705	16.8279	30.0284	29.95	8.17656	4.09352	14.2264	29.9892	7.32602	2.87303	0.000880733	0.00984306
A0A151TXQ7	Uncharacterized protein OS=Cajanus cajan OX=3821 GN=KK1_011014 PE=4 SV=1	1	254.4	245.916	194.976	180.542	311.797	28.8887	34.0995	36.5298	35.8341	37.0569	230.194	237.26	33.0147	36.4404	7.18649	2.84529	2.85715e-05	0.00211026
A0A151R9G9	GDSL esterase/lipase At1g29670 family OS=Cajanus cajan OX=3821 GN=KK1_039586 PE=3 SV=1	2	86	99.8789	102.214	93.997	106.353	647.872	323.24	291.99	805.303	573.103	95.7548	99.9844	393.968	679.354	7.09472	2.82675	0.000526818	0.00758417
A0A151SD74	Defensin-like protein OS=Cajanus cajan OX=3821 GN=KK1_025295 PE=3 SV=1	2	207.9	74.8296	27.8354	92.6656	26.9082	21.0548	9.54181	7.30902	81.097	79.071	75.6557	49.9346	11.3662	80.0776	7.04527	2.81665	0.0672865	0.139265
A0A151QR24	Uncharacterized protein OS=Cajanus cajan OX=3821 GN=KK1_046551 PE=3 SV=1	1	65.6	96.1266	94.3957	73.1034	95.0183	586.872	318.755	297.635	587.375	586.062	84.1201	83.3436	381.852	586.718	7.03975	2.81552	0.000309471	0.00584936
A0A151QSF7	Glycosyltransferase OS=Cajanus cajan OX=3821 GN=KK1_045921 PE=3 SV=1	2	50.9	53.9383	82.0345	64.3978	64.8596	211.471	517.779	708.828	428.578	379.963	60.842	64.6282	426.559	403.539	7.01092	2.8096	0.00172553	0.0137617
A0A151RRZ8	Cytochrome P450 82A4 OS=Cajanus cajan OX=3821 GN=KK1_033116 PE=3 SV=1	2	28.6	38.4219	39.2458	32.7501	40.9755	131.878	145.997	236.537	263.869	227.793	35.0681	36.6326	165.757	245.168	6.99119	2.80554	0.000122275	0.00402103
A0A151RRI0	Thaumatin-like protein OS=Cajanus cajan OX=3821 GN=KK1_033356 PE=4 SV=1	10	2587.5	7055.18	4073.96	1374.96	1594.66	607.135	724.384	726.759	588.02	629.54	4205.35	1480.74	683.725	608.426	6.91185	2.78907	0.00093546	0.0101703
A0A151QS27	Uncharacterized protein OS=Cajanus cajan OX=3821 GN=KK1_046143 PE=4 SV=1	1	20	20.9786	23.5037	20.767	20.9371	114.957	135	177.431	130.983	143.451	21.4444	20.8519	140.163	137.075	6.72183	2.74885	4.65688e-06	0.000749116
A0A151QN12	Disease resistance protein At4g27190 family OS=Cajanus cajan OX=3821 GN=KK1_047852 PE=3 SV=1	1	96.3	102.516	94.0788	81.297	96.3339	451.92	288.966	206.873	587.267	599.753	97.567	88.4967	300.057	593.477	6.70621	2.7455	0.000337338	0.00593837
A0A151SNT2	Uncharacterized protein OS=Cajanus cajan OX=3821 GN=KK1_002650 PE=4 SV=1	1	130.8	150.383	157.258	181.566	86.4159	23.0394	18.6175	28.3391	20.0298	23.7838	145.705	125.26	22.9928	21.8262	6.67568	2.73891	0.000214412	0.00496644
A0A151RY38	Anthocyanin 5-aromatic acyltransferase OS=Cajanus cajan OX=3821 GN=KK1_030869 PE=4 SV=1	3	348.5	357.573	405.116	301.294	317.565	1533	1985.9	1937.54	2265.97	1830.5	369.586	309.323	1806.83	2036.63	6.58415	2.719	2.53974e-06	0.000639169
A0A151U2F2	Calcium-dependent protein kinase 9 OS=Cajanus cajan OX=3821 GN=KK1_006033 PE=4 SV=1	1	8.9	14.8938	13.4668	8.98873	19.4191	29.3065	46.2716	73.9412	83.8923	75.5176	12.1307	13.2118	46.4574	79.5949	6.56143	2.71401	0.00394607	0.0227426
A0A151UAX0	Lipoxygenase OS=Cajanus cajan OX=3821 GN=KK1_020629 PE=3 SV=1	2	168.2	182.836	175.853	133.429	226.077	586.976	886.678	766.052	1195.47	1072.36	175.528	173.681	736.007	1132.24	6.51908	2.70467	8.45551e-05	0.00337972
A0A151U6M8	Remorin (Fragment) OS=Cajanus cajan OX=3821 GN=KK1_007574 PE=4 SV=1	1	564.3	684.938	642.62	494.048	738.37	116.211	76.0611	102.608	109.265	85.5508	628.596	603.979	96.7975	96.6837	6.50157	2.70079	3.56518e-05	0.00232936
A0A151UBI3	Uncharacterized protein OS=Cajanus cajan OX=3821 GN=KK1_020925 PE=4 SV=1	1	21.8	21.1814	17.3759	21.8936	23.1636	5.8048	2.81513	4.87396	3.58031	3.40379	20.0195	22.5197	4.30252	3.49093	6.4509	2.6895	0.000132515	0.00419626
A0A151TY31	Dihydroflavonol-4-reductase OS=Cajanus cajan OX=3821 GN=KK1_011201 PE=4 SV=1	4	450.1	1075.48	1184.51	933.838	855.159	161.334	174.399	211.079	147.325	133.731	830.775	893.633	181.094	140.364	6.36656	2.67051	0.00115275	0.0113786
A0A151QMI2	Gibberellin 3-beta-dioxygenase 1 OS=Cajanus cajan OX=3821 GN=KK1_048160 PE=3 SV=1	6	478.5	481.197	470.514	437.308	472.407	2855.36	1860.76	1834.93	2568.84	3125.09	476.715	454.519	2136.28	2833.35	6.23373	2.6401	2.17597e-05	0.00184066
A0A151RMH4	Ribulose bisphosphate carboxylase large chain OS=Cajanus cajan OX=3821 GN=KK1_034753 PE=4 SV=1	1	1319.4	491.541	490.06	1139.91	664.593	182.747	150.375	133.379	141.842	138.539	682.436	870.387	154.183	140.181	6.20904	2.63437	0.00302352	0.0192153
A0A151U922	Putative oxidoreductase C23D3.11 OS=Cajanus cajan OX=3821 GN=KK1_020031 PE=3 SV=1	3	217.9	315.08	376.062	172.758	300.664	1543.24	1122.54	1338.4	1398.77	1417.36	295.56	227.908	1323.55	1408.03	6.17808	2.62716	0.000280703	0.00562475
A0A151TBB7	Transcription factor TGA6 OS=Cajanus cajan OX=3821 GN=KK1_018916 PE=4 SV=1	1	18.5	15.2994	13.6782	16.875	20.7347	131.252	64.1026	73.7198	88.5154	103.841	15.7021	18.7056	85.2815	95.8722	6.10569	2.61015	0.000275178	0.0055983
A0A151RG35	NADPH-protochlorophyllide oxidoreductase OS=Cajanus cajan OX=3821 GN=KK1_037128 PE=3 SV=1	4	1836.5	1594.62	584.089	402.587	456.72	821.367	407.163	225.136	171.085	224.971	1195.94	428.801	422.264	196.187	6.09593	2.60785	0.0452003	0.10504
A0A151REC3	Beta-glucosidase 6 OS=Cajanus cajan OX=3821 GN=KK1_037658 PE=3 SV=1	1	153.3	169.956	201.949	137.525	189.846	285.423	248.178	223.919	942.812	1020.21	173.93	161.582	251.255	980.747	6.06966	2.60162	4.23454e-05	0.00255555
A0A151TXN7	Auxin-induced protein PCNT115 family OS=Cajanus cajan OX=3821 GN=KK1_011051 PE=4 SV=1	3	59.2	48.5633	48.7544	43.2993	51.0958	131.565	329.86	533.504	206.994	226.12	51.9455	47.0363	285.016	216.346	6.05949	2.5992	0.00516691	0.026491
A0A151QVW9	Peroxidase OS=Cajanus cajan OX=3821 GN=KK1_044578 PE=3 SV=1	8	425.9	555.026	658.785	510.23	866.393	775.512	1787.63	2456.65	3257.45	3226.16	538.007	664.876	1504.54	3241.77	6.02551	2.59108	0.0097627	0.0379506
A0A151S672	Eugenol O-methyltransferase OS=Cajanus cajan OX=3821 GN=KK1_027867 PE=3 SV=1	8	4634.2	2356.96	1292.9	2770.22	2664.68	524.932	492.047	523.21	430.836	483.013	2417.12	2716.94	513.171	456.179	5.95586	2.57431	0.00267961	0.0178855
A0A151R509	Acidic endochitinase OS=Cajanus cajan OX=3821 GN=KK1_041077 PE=3 SV=1	4	559.6	754.407	667.448	581.924	761.344	436.356	1305.76	1228.82	5873.89	2593.75	655.592	665.616	887.97	3903.26	5.95379	2.57381	0.0168382	0.0541996
A0A151TXJ4	Superoxide dismutase [Cu-Zn] OS=Cajanus cajan OX=3821 GN=KK1_011026 PE=4 SV=1	5	3739.1	3277.29	1330.41	1156.91	1643.54	411.392	475.604	447.723	422.02	433.996	2535.65	1378.92	444.123	427.966	5.92488	2.56679	0.00227032	0.0164115
A0A151SLU0	Blue copper protein (Fragment) OS=Cajanus cajan OX=3821 GN=KK1_001945 PE=4 SV=1	1	29.5	36.9007	47.9092	27.7315	53.7271	76.31	180.058	220.156	249.139	192.572	37.3616	38.5997	144.624	219.037	5.86263	2.55155	0.00637196	0.0296565
A0A151TKY4	Peroxidase (Fragment) OS=Cajanus cajan OX=3821 GN=KK1_024066 PE=3 SV=1	1	97.7	120.77	125.246	159.75	141.673	201.444	346.302	369.469	947.542	469.113	113.904	150.441	295.39	666.711	5.85327	2.54924	0.00254585	0.0174035
A0A151U2V3	Hydroxyethylthiazole kinase OS=Cajanus cajan OX=3821 GN=KK1_006245 PE=3 SV=1	1	27.6	23.7168	35.3367	22.4057	34.5996	66.4915	92.5041	128.73	222.154	117.741	28.4925	27.8429	92.5129	161.73	5.80865	2.5382	0.00212241	0.0156929
A0A151TTZ7	Disease resistance protein RGA2 OS=Cajanus cajan OX=3821 GN=KK1_009769 PE=3 SV=1	3	219.2	254.13	289.851	187.404	239.031	743.863	1060.61	1270.55	1265.89	1193.18	252.749	211.649	1000.8	1228.99	5.80676	2.53773	9.69957e-05	0.00364886
A0A151TDI7	Lactoylglutathione lyase (Fragment) OS=Cajanus cajan OX=3821 GN=KK1_019729 PE=4 SV=1	1	136	156.062	197.511	82.6284	141.167	750.653	674.415	471.631	547.595	494.3	161.241	108.002	620.378	520.266	5.74413	2.52209	0.000437514	0.00697045
A0A151SLK6	Uncharacterized protein OS=Cajanus cajan OX=3821 GN=KK1_001910 PE=4 SV=1	3	658.1	577.54	510.345	1248.98	619.051	172.824	169.38	179.424	154.851	151.812	578.868	879.309	173.826	153.324	5.73498	2.51979	0.000278167	0.00562475
A0A151RRZ9	Cytochrome P450 82A4 OS=Cajanus cajan OX=3821 GN=KK1_033107 PE=4 SV=1	3	122	167.015	170.676	181.463	146.936	273.411	1822.97	1293.91	374.499	415.707	151.506	163.29	863.971	394.565	5.70256	2.51161	0.0409399	0.0983518
A0A151RR63	Isoflavone-7-O-methyltransferase 6 OS=Cajanus cajan OX=3821 GN=KK1_033443 PE=3 SV=1	1	58.7	72.9027	79.6045	93.997	75.3847	116.733	241.772	174.111	393.207	395.013	69.8404	84.178	170.01	394.109	5.64299	2.49646	0.00088449	0.00986836
A0A151THI2	Aldose reductase OS=Cajanus cajan OX=3821 GN=KK1_012811 PE=4 SV=1	2	844.8	992.325	1294.7	871.874	830.567	178.255	249.139	230.117	177.213	188.391	1027.68	850.97	217.009	182.717	5.62445	2.49171	3.4835e-05	0.00231727
A0A151TG60	Non-symbiotic hemoglobin 1 OS=Cajanus cajan OX=3821 GN=KK1_012320 PE=3 SV=1	6	3733.1	2480.99	1170.45	4433	1939.66	624.475	511.907	517.454	492.333	562.024	2213.18	2932.32	548.941	526.026	5.57448	2.47884	0.00740242	0.0320379
A0A151S3G2	Protein cbbY OS=Cajanus cajan OX=3821 GN=KK1_029012 PE=4 SV=1	3	1985.6	2438.09	2426.01	3287.44	1992.99	352.795	425.207	653.486	489.323	493.987	2273.06	2559.66	461.091	491.649	5.55131	2.47283	0.000284432	0.00563474
A0A151S045	Anthocyanidin 3-O-glucosyltransferase 1 OS=Cajanus cajan OX=3821 GN=KK1_030190 PE=4 SV=1	1	54.6	56.575	95.5579	59.9937	56.2572	308.403	237.822	202.003	302.251	343.697	66.5827	58.0954	245.608	322.309	5.54791	2.47195	0.000288586	0.00564669
A0A151U8A8	Putative glutathione S-transferase OS=Cajanus cajan OX=3821 GN=KK1_008206 PE=3 SV=1	2	77.6	122.596	148.172	101.371	138.839	503.206	756.523	622.494	601.459	564.428	112.125	118.635	618.825	582.649	5.51908	2.46443	0.000249861	0.00540008
A0A151TDI0	Lactoylglutathione lyase OS=Cajanus cajan OX=3821 GN=KK1_019730 PE=4 SV=1	4	453.9	499.147	634.274	321.676	464.614	1993.53	2576.03	1888.17	1431.03	1344.62	523.787	386.594	2132.42	1387.15	5.5159	2.4636	0.0001015	0.00369374
A0A151QQB8	Glycosyltransferase OS=Cajanus cajan OX=3821 GN=KK1_046808 PE=3 SV=1	1	8.5	3.1297	9.55775	10.4226	3.12528	38.3938	30.576	24.0224	29.3834	33.608	6.33518	5.70732	30.4382	31.4248	5.50604	2.46102	0.0124632	0.0445722
A0A151TC63	Purple acid phosphatase OS=Cajanus cajan OX=3821 GN=KK1_019243 PE=3 SV=1	1	79.2	89.5347	85.838	69.6212	102.305	250.327	246.363	329.844	512.223	416.125	84.7485	84.3954	272.98	461.68	5.47044	2.45166	5.75244e-05	0.00288486
A0A151S757	Acidic endochitinase OS=Cajanus cajan OX=3821 GN=KK1_027655 PE=4 SV=1	4	454.6	371.061	367.61	955.858	1828.23	968.749	520.876	476.612	3592.25	1297.79	395.81	1321.94	621.875	2159.17	5.45505	2.44759	0.0168171	0.0541573
A0A151RTI5	Uncharacterized protein OS=Cajanus cajan OX=3821 GN=KK1_032603 PE=4 SV=1	1	654.8	704.511	656.355	643.581	728.655	130.312	132.33	115.448	179.686	144.182	671.498	684.798	125.799	160.958	5.4436	2.44456	8.38616e-07	0.000438338
A0A151SMB8	Putative glutathione S-transferase OS=Cajanus cajan OX=3821 GN=KK1_002203 PE=3 SV=1	1	89.3	109.412	126.936	76.4833	98.864	280.409	308.185	167.912	463.627	478.414	107.44	86.9566	243.91	470.963	5.41607	2.43725	0.000795401	0.00946541
A0A151QYA4	Isoflavone reductase isogeny OS=Cajanus cajan OX=3821 GN=KK1_043671 PE=4 SV=1	1	119.7	146.935	140.988	116.939	158.169	710.334	707.621	779.113	648.334	690.053	135.353	136.001	731.624	668.868	5.40531	2.43438	3.01228e-06	0.000660272
A0A151R9E0	Putative transporter C5D6.04 (Fragment) OS=Cajanus cajan OX=3821 GN=KK1_039540 PE=4 SV=1	1	48.7	41.1601	54.8821	29.063	51.7031	190.998	105.21	87.6661	236.883	185.151	47.9158	38.764	120.774	209.426	5.40259	2.43365	0.00355676	0.021126
A0A151U7N8	Endo-1,4-beta-xylanase OS=Cajanus cajan OX=3821 GN=KK1_007997 PE=4 SV=1	1	67.9	89.4333	115.843	46.5767	86.5172	311.432	285.976	405.774	376.435	311.925	88.9364	63.4798	330.617	342.665	5.39802	2.43243	0.000750742	0.00922156
A0A151R8P6	Uncharacterized protein OS=Cajanus cajan OX=3821 GN=KK1_039854 PE=4 SV=1	7	1758.5	1519.78	1306.96	1361.64	2748.78	6821.09	3677.18	3682.92	9215.6	7179.35	1517.26	1934.65	4520.51	8134	5.36097	2.42249	0.00351499	0.0209959
A0A151U4V9	Uncharacterized protein OS=Cajanus cajan OX=3821 GN=KK1_006977 PE=4 SV=1	1	80	90.9545	66.6094	61.9397	53.2211	20.4281	9.86212	15.7211	12.7189	16.8859	78.5507	57.4152	14.6857	14.655	5.35997	2.42223	0.000372077	0.00635242
A0A151TFD2	Putative ureide permease A3 OS=Cajanus cajan OX=3821 GN=KK1_012001 PE=4 SV=1	2	89.8	113.874	135.705	95.1236	155.336	288.87	375.451	494.432	606.404	580.628	111.541	121.557	377.098	593.376	5.31982	2.41138	0.000631761	0.00830658
A0A151QUB3	Glycosyltransferase OS=Cajanus cajan OX=3821 GN=KK1_045230 PE=3 SV=1	1	1572.3	581.495	578.384	1143.49	949.785	194.341	216.147	245.945	200.544	192.258	808.66	1042.15	217.796	196.357	5.3074	2.40801	0.00330985	0.0202982
A0A151UDN2	Putative syntaxin-24 OS=Cajanus cajan OX=3821 GN=KK1_049761 PE=4 SV=1	2	103.3	119.858	131.268	113.662	148.353	391.651	380.149	429.903	700.693	552.2	117.573	129.854	400.013	622.031	5.29059	2.40343	1.82083e-05	0.00171841
A0A151TR07	Peroxidase OS=Cajanus cajan OX=3821 GN=KK1_008660 PE=3 SV=1	9	635.5	839.189	930.52	704.52	906.672	1109.97	2279.31	2596.44	4286.89	4076.47	791.712	799.23	1872.83	4180.36	5.28015	2.40058	0.00286018	0.0186695
A0A151TQD5	Uncharacterized protein OS=Cajanus cajan OX=3821 GN=KK1_008441 PE=4 SV=1	2	95.2	78.0749	106.017	70.4405	84.4931	245.627	210.167	259.449	482.55	343.384	92.3652	77.1475	237.482	407.062	5.27642	2.39956	8.3657e-05	0.0033636
A0A151S3M9	Aldehyde dehydrogenase OS=Cajanus cajan OX=3821 GN=KK1_028837 PE=3 SV=1	2	589	769.72	705.166	380.567	706.289	116.837	138.096	136.478	140.014	149.304	683.775	518.45	130.099	144.584	5.25579	2.39391	0.000150494	0.00446552
A0A151U2Y1	Putative glutathione S-transferase OS=Cajanus cajan OX=3821 GN=KK1_006337 PE=3 SV=1	2	151.6	192.47	210.084	127.488	199.764	601.182	1006.05	975.578	655.86	555.44	183.014	159.586	838.743	603.565	5.25576	2.3939	0.000443812	0.00699699
A0A151R5B0	Acidic endochitinase OS=Cajanus cajan OX=3821 GN=KK1_041081 PE=3 SV=1	8	1563.4	1455.59	1548.47	2446.68	3448.2	1296.21	1654.05	1288.7	14023.2	3859.71	1521.73	2904.59	1403.22	7357.02	5.24296	2.39038	0.0133182	0.0464565
A0A151RC24	Uncharacterized protein OS=Cajanus cajan OX=3821 GN=KK1_038502 PE=4 SV=1	6	172.3	220.663	213.887	179.722	233.769	334.829	1414.78	543.576	1329.43	835.848	201.094	204.972	636.195	1054.13	5.24199	2.39011	0.0175915	0.0557131
A0A151RHM2	Isoflavone-7-O-methyltransferase 9 OS=Cajanus cajan OX=3821 GN=KK1_036573 PE=3 SV=1	1	60	64.891	61.0099	73.5131	78.5221	110.466	90.0483	88.8836	296.123	355.298	61.9316	75.9763	95.9787	324.364	5.23745	2.38887	6.19096e-06	0.000891367
A0A151S3J3	UPF0369 protein C6orf57 OS=Cajanus cajan OX=3821 GN=KK1_028972 PE=4 SV=1	1	17.7	14.4881	11.4595	10.6274	26.0985	4.34247	4.20318	1.77479	3.36528	3.71733	14.3235	16.6541	3.18777	3.53693	5.22439	2.38526	0.0061383	0.0290952
A0A151TVN8	60S acidic ribosomal protein P2-4 OS=Cajanus cajan OX=3821 GN=KK1_010339 PE=3 SV=1	1	189	165.494	115.526	97.5817	56.6621	419.226	308.291	451.818	368.264	212.325	153.453	74.3585	387.964	279.627	5.21748	2.38335	0.00370046	0.0217514
A0A151RP30	Long-chain-alcohol oxidase OS=Cajanus cajan OX=3821 GN=KK1_034243 PE=3 SV=1	1	14.4	14.4881	11.6708	18.2065	15.2697	72.5497	20.8597	19.8164	68.6255	71.6506	13.4532	16.6736	31.0687	70.1218	5.21229	2.38192	0.0249022	0.0702408
A0A151TEL4	Histone H1 OS=Cajanus cajan OX=3821 GN=KK1_011745 PE=3 SV=1	2	124.8	123.813	107.919	145.412	170.516	258.057	235.9	163.706	669.299	569.236	118.584	157.464	215.197	617.243	5.20511	2.37993	0.000168589	0.00473374
A0A151TUD9	Peroxidase OS=Cajanus cajan OX=3821 GN=KK1_009839 PE=3 SV=1	1	62.4	74.2211	82.6684	71.9768	70.1221	190.163	314.271	311.36	442.555	306.491	72.6135	71.0434	264.991	368.292	5.18404	2.37408	0.000257521	0.00545791
A0A151TRA0	Cytochrome P450 71A1 OS=Cajanus cajan OX=3821 GN=KK1_008782 PE=3 SV=1	1	14.3	19.7616	36.4988	19.538	34.7008	164.781	88.0196	98.5131	60.9921	87.014	21.7677	26.0381	112.632	72.8503	5.17425	2.37135	0.00673913	0.030415
A0A151RR39	36.4 kDa proline-rich protein OS=Cajanus cajan OX=3821 GN=KK1_033503 PE=4 SV=1	1	107.9	139.938	164.442	122.265	91.7797	28.262	24.5967	25.7934	32.6088	25.7695	135.412	105.931	26.1736	28.9881	5.17361	2.37117	5.13807e-05	0.00268563
A0A151QW72	(+)-delta-cadinene synthase isozyme A OS=Cajanus cajan OX=3821 GN=KK1_044533 PE=4 SV=1	1	146.8	107.384	79.2876	81.6043	102.103	367.94	84.8165	89.6584	422.665	526.281	107.718	91.2798	140.912	471.636	5.16693	2.36931	0.0619338	0.131226
A0A151RW05	Medium-chain-fatty-acid--CoA ligase OS=Cajanus cajan OX=3821 GN=KK1_031689 PE=4 SV=1	1	60.4	110.527	143.101	56.5114	102.507	175.853	565.613	608.326	313.217	294.054	98.488	76.1107	392.586	303.484	5.1581	2.36684	0.026647	0.0733062
A0A151S4Q8	Uncharacterized protein OS=Cajanus cajan OX=3821 GN=KK1_028488 PE=4 SV=1	2	413.8	308.082	274.003	345.13	433.747	67.536	79.4778	115.559	76.2589	75.204	326.892	386.91	85.2827	75.7297	5.10909	2.35307	0.000230423	0.00518451
A0A151U7B7	Uncharacterized protein slr1101 family OS=Cajanus cajan OX=3821 GN=KK1_007894 PE=4 SV=1	1	143.2	229.284	314.362	139.881	191.263	182.224	427.023	659.795	857.662	811.81	217.728	163.567	371.668	834.421	5.10141	2.3509	0.0396446	0.0961697
A0A151S9E4	Uncharacterized protein OS=Cajanus cajan OX=3821 GN=KK1_026731 PE=4 SV=1	2	168.6	193.687	217.479	164.974	200.574	576.218	1199.74	1141.6	871.208	706.566	192.217	181.905	924.122	784.58	5.08025	2.3449	0.000594721	0.00809845
A0A151UCW0	Uncharacterized protein OS=Cajanus cajan OX=3821 GN=KK1_021393 PE=4 SV=1	2	82.7	82.6385	92.2827	91.539	112.02	397.396	178.029	157.176	422.665	448.837	85.757	101.263	223.203	435.555	5.07894	2.34453	0.00366831	0.0216373
A0A151QZF6	Cysteine proteinase inhibitor OS=Cajanus cajan OX=3821 GN=KK1_043327 PE=3 SV=1	5	726	622.974	540.35	612.65	623.909	2174.96	1300.96	1148.02	3524.09	2790.45	625.212	618.254	1481	3135.88	5.07216	2.3426	0.000687251	0.00874507
A0A151T477	Uncharacterized protein OS=Cajanus cajan OX=3821 GN=KK1_016332 PE=4 SV=1	2	365.9	296.927	395.396	275.689	364.929	608.807	568.176	796.048	1741.09	1462.61	350.226	317.186	650.58	1595.79	5.03108	2.33087	0.000175562	0.00474515
A0A151SEK3	Apyrase OS=Cajanus cajan OX=3821 GN=KK1_024889 PE=3 SV=1	2	30.5	33.554	45.1622	23.3275	57.4717	273.62	58.3369	56.1209	187.212	173.864	35.8872	36.6152	96.3989	180.415	5.02727	2.32977	0.0701453	0.143609
A0A151T914	Light-regulated protein OS=Cajanus cajan OX=3821 GN=KK1_018127 PE=4 SV=1	3	475.1	2525.51	1835.85	237.999	281.739	352.168	1564.58	2527.04	472.121	199.156	1301.14	258.947	1116.66	306.636	5.02472	2.32904	0.154594	0.254289
A0A151U7J1	Site-determining protein OS=Cajanus cajan OX=3821 GN=KK1_007968 PE=3 SV=1	1	41.5	47.2449	43.5775	20.2549	48.8694	140.548	137.242	139.577	137.219	176.163	44.0442	31.4618	139.115	155.476	4.94175	2.30502	0.00127978	0.0119781
A0A151TLY4	Glucan endo-1,3-beta-glucosidase OS=Cajanus cajan OX=3821 GN=KK1_021670 PE=3 SV=1	7	424.1	724.895	724.5	373.91	571.789	508.951	1802.47	1602.94	3401.2	1533.78	606.169	462.383	1137.16	2284.01	4.93966	2.30441	0.0658897	0.137038
A0A151RDZ0	Chaperone protein dnaJ OS=Cajanus cajan OX=3821 GN=KK1_037959 PE=4 SV=1	2	9	41.3629	46.8526	3.25323	8.48908	11.4452	27.3728	31.4383	5.40802	7.06174	25.9336	5.25518	21.4355	6.17981	4.93486	2.30301	0.0903995	0.172311
A0A151RXK1	Uncharacterized protein OS=Cajanus cajan OX=3821 GN=KK1_031062 PE=4 SV=1	6	470.6	537.786	600.043	603.535	616.116	666.046	1112.18	865.225	2738.17	2521.74	533.516	609.793	862.191	2627.73	4.9253	2.30021	0.000209235	0.00494779
A0A151SD51	Protein SMG9 OS=Cajanus cajan OX=3821 GN=KK1_025443 PE=4 SV=1	1	102.1	120.872	117.85	82.3212	114.146	21.0548	24.8103	23.469	25.943	27.1282	113.299	96.9361	23.0582	26.529	4.91362	2.29679	7.85258e-06	0.00102612
A0A151T6C7	Dihydroflavonol-4-reductase OS=Cajanus cajan OX=3821 GN=KK1_017114 PE=4 SV=1	2	205.7	140.445	215.049	150.225	224.761	700.202	954.479	1101.21	964.744	840.551	183.834	183.752	902.858	900.509	4.91345	2.29674	0.000213426	0.00496644
A0A151RM77	Protein STRUBBELIG-RECEPTOR FAMILY 6 OS=Cajanus cajan OX=3821 GN=KK1_034927 PE=4 SV=1	3	239.6	143.183	127.782	146.436	166.974	873.175	614.835	612.533	737.14	797.596	163.662	156.368	690.234	766.772	4.90364	2.29385	0.000328206	0.00589291
A0A151RWS4	Uncharacterized protein (Fragment) OS=Cajanus cajan OX=3821 GN=KK1_031374 PE=4 SV=1	1	12.1	16.5164	19.3833	11.5492	13.1444	28.9932	45.5242	47.4875	59.702	61.0948	15.7052	12.321	39.7227	60.3944	4.90173	2.29329	0.00061754	0.00824847
A0A151SP77	Uncharacterized protein OS=Cajanus cajan OX=3821 GN=KK1_002811 PE=4 SV=1	4	2300	1571.7	1144.15	1477.58	1213.42	385.697	327.297	355.523	320.85	335.963	1605.19	1339	355.374	328.32	4.88911	2.28957	0.00024994	0.00540008
A0A151UDG7	Putative NADP-dependent oxidoreductase P1 OS=Cajanus cajan OX=3821 GN=KK1_049804 PE=4 SV=1	5	1254.3	2250.37	3685.59	1945.64	2824.99	540.808	599.567	453.589	468.143	500.675	2183	2344.44	527.855	484.136	4.84253	2.27576	0.00293034	0.0189816
A0A151S0Y6	Protein spinster isogeny 1 OS=Cajanus cajan OX=3821 GN=KK1_029859 PE=4 SV=1	3	101.2	115.395	135.917	89.4906	149.769	425.807	252.449	287.784	565.55	545.093	116.649	115.771	313.919	555.227	4.7959	2.2618	0.000828794	0.00960544
A0A151RBF5	Subtilisin-like protease OS=Cajanus cajan OX=3821 GN=KK1_038689 PE=4 SV=1	4	249.3	282.425	268.298	301.192	267.874	821.053	886.465	649.501	1270.3	1273.55	266.326	284.045	779	1271.92	4.7758	2.25574	8.76147e-06	0.00106803
A0A151SR26	Uncharacterized protein OS=Cajanus cajan OX=3821 GN=KK1_003543 PE=4 SV=1	1	34.4	23.3111	4.48649	11.8565	19.1155	111.719	17.1227	11.8471	57.1217	90.1494	15.323	15.0546	28.2989	71.7599	4.76663	2.25297	0.357209	0.47162
A0A151S934	Putative disease resistance RPP13-like protein 1 OS=Cajanus cajan OX=3821 GN=KK1_026876 PE=3 SV=1	1	27.4	24.7309	22.3416	35.1057	29.6407	124.253	66.9854	63.9795	100.772	137.807	24.7382	32.2577	81.0544	117.843	4.76362	2.25206	0.0011771	0.0115085
A0A151S2Q4	Putative syntaxin-24 OS=Cajanus cajan OX=3821 GN=KK1_029264 PE=4 SV=1	1	16	20.3701	24.2433	13.9049	25.7949	4.23801	4.73704	4.98465	3.79533	4.65795	19.9175	18.9387	4.64267	4.20458	4.7371	2.24401	0.000384895	0.00644178
A0A151RWE5	Uncharacterized protein OS=Cajanus cajan OX=3821 GN=KK1_031543 PE=4 SV=1	2	25.4	30.8158	36.1819	28.8581	47.1489	94.2757	109.801	114.562	134.746	154.634	30.4812	36.8867	105.848	144.348	4.73562	2.24355	0.000217076	0.00496644
A0A151T2B7	Uncharacterized protein OS=Cajanus cajan OX=3821 GN=KK1_023563 PE=4 SV=1	1	28.2	48.8675	50.3391	9.60325	32.1707	59.8065	83.9623	114.12	69.2706	56.7053	41.089	17.5768	83.0611	62.6738	4.72561	2.2405	0.0387956	0.0949968
A0A151T7W0	Putative cinnamyl alcohol dehydrogenase 1 OS=Cajanus cajan OX=3821 GN=KK1_017659 PE=3 SV=1	3	217.1	209.711	255.62	227.552	424.335	707.096	1148.06	1456.17	1122.47	1010.7	226.616	310.739	1057.35	1065.12	4.70009	2.23269	0.00141962	0.0124791
A0A151R4X1	Putative E3 ubiquitin-protein ligase HERC4 OS=Cajanus cajan OX=3821 GN=KK1_041208 PE=4 SV=1	1	20	21.2829	29.1032	22.5081	26.807	104.721	130.302	94.0858	99.2667	110.843	23.1384	24.5637	108.685	104.895	4.69716	2.23179	4.12092e-05	0.00255555
A0A151SRG0	S-acyltransferase OS=Cajanus cajan OX=3821 GN=KK1_003601 PE=3 SV=1	1	8.6	17.5305	20.9681	5.60888	26.4021	51.137	39.5449	32.6558	49.7033	64.0212	14.6763	12.1691	40.4199	56.4098	4.6355	2.21273	0.0554361	0.122103
A0A151SMK2	Putative peptide transporter At1g52190 family OS=Cajanus cajan OX=3821 GN=KK1_002282 PE=4 SV=1	2	19.7	27.5705	20.3342	26.8097	29.5395	49.6747	39.2246	55.8996	109.158	96.6292	22.2696	28.1415	47.7567	102.703	4.61178	2.20532	0.000183368	0.00474515
A0A151TJK5	Leucoanthocyanidin dioxygenase OS=Cajanus cajan OX=3821 GN=KK1_013552 PE=3 SV=1	9	953.5	794.871	768.768	1098.94	863.964	5308.11	1213.19	1276.75	3184.78	4645.96	835.226	974.394	2018.33	3846.6	4.60546	2.20335	0.0561337	0.123002
A0A151R7J8	Peroxidase OS=Cajanus cajan OX=3821 GN=KK1_040277 PE=3 SV=1	4	748.8	722.461	632.794	557.343	791.502	1717.77	1757.62	2015.02	3783.84	2448.9	699.543	664.183	1825.54	3044.05	4.58315	2.19634	0.00021698	0.00496644
A0A151RHA6	Putative disease resistance protein RGA3 OS=Cajanus cajan OX=3821 GN=KK1_036709 PE=3 SV=1	1	18.2	25.4408	28.575	13.1879	21.5444	36.3048	68.4803	70.3993	82.3872	72.2777	23.6517	16.856	55.937	77.1671	4.57801	2.19472	0.00469324	0.0250575
A0A151QWI1	Transcription factor HBP-1a OS=Cajanus cajan OX=3821 GN=KK1_044417 PE=4 SV=1	1	4.5	3.53536	3.85258	4.27743	8.59028	11.5497	12.2111	15.1676	19.4922	16.6769	3.94275	6.06171	12.8849	18.0297	4.57287	2.1931	0.00110824	0.0111688
A0A151TIG2	Feruloyl esterase A OS=Cajanus cajan OX=3821 GN=KK1_013152 PE=4 SV=1	6	398.5	423.593	445.264	410.576	483.135	733.523	970.708	1325.23	2079.87	1783.78	422.019	445.38	980.839	1926.14	4.56412	2.19034	0.000360717	0.00623682
A0A151QVF6	(+)-delta-cadinene synthase isozyme XC14 (Fragment) OS=Cajanus cajan OX=3821 GN=KK1_044773 PE=3 SV=1	3	68.3	58.8061	65.3416	71.8744	75.1823	200.19	78.3033	91.7614	259.891	327.916	64.0242	73.5098	112.883	291.929	4.55966	2.18893	0.00690916	0.0308056
A0A151R351	Calmodulin OS=Cajanus cajan OX=3821 GN=KK1_005821 PE=3 SV=1	9	2478.1	1581.74	1328.3	1927.51	2468.45	7666.63	2962.44	4663.59	11820.3	5258.83	1733.21	2181.28	4731.42	7884.22	4.54892	2.18553	0.0229059	0.066204
A0A151SH16	Stem 28 kDa glycoprotein OS=Cajanus cajan OX=3821 GN=KK1_000304 PE=4 SV=1	9	5495.3	3114.42	2590.62	7992.8	6438.87	2002.51	1456.95	1346.15	2423.26	2035.65	3539.35	7173.89	1577.75	2221.02	4.54691	2.18489	0.00415849	0.0235005
A0A151QSP6	Uncharacterized protein OS=Cajanus cajan OX=3821 GN=KK1_045805 PE=4 SV=1	2	456.1	399.457	435.966	778.57	522.503	229.959	185.076	258.01	130.338	152.752	429.861	637.813	222.269	141.101	4.52026	2.17641	0.00028827	0.00564669
A0A151R3E9	HMG1/2-like protein OS=Cajanus cajan OX=3821 GN=KK1_041852 PE=4 SV=1	2	1191.8	259.099	236.18	2140.34	679.47	474.586	286.19	190.713	270.212	264.059	417.802	1205.94	295.881	267.118	4.51465	2.17461	0.188893	0.292508
A0A151TL42	Peroxidase OS=Cajanus cajan OX=3821 GN=KK1_024107 PE=3 SV=1	3	277.9	173.404	164.548	131.585	177.398	165.721	205.469	227.793	699.295	679.81	199.41	152.784	197.95	689.484	4.5128	2.17402	0.00128858	0.0120109
A0A151T179	Uncharacterized protein OS=Cajanus cajan OX=3821 GN=KK1_023234 PE=4 SV=1	3	424.9	349.155	285.73	286.546	345.093	1240.85	295.158	343.569	1461.45	1369.91	348.675	314.46	501.105	1414.94	4.49959	2.16979	0.0572312	0.124563
A0A151QSI7	Dirigent protein OS=Cajanus cajan OX=3821 GN=KK1_045887 PE=3 SV=1	2	132	206.465	242.73	116.632	244.699	228.183	390.506	466.982	894.001	641.977	187.722	168.937	346.527	757.58	4.4844	2.16492	0.0177544	0.0559228
A0A151R1U7	NAC domain-containing protein 78 OS=Cajanus cajan OX=3821 GN=KK1_042360 PE=4 SV=1	1	35.1	42.2756	49.8109	39.4074	38.9514	14.0565	16.5888	14.3928	9.386	9.36102	41.9669	39.1787	14.972	9.3735	4.47719	2.16259	1.80954e-05	0.00171841
A0A151UHW9	Putative nuclear matrix constituent protein 1-like protein OS=Cajanus cajan OX=3821 GN=KK1_048205 PE=4 SV=1	1	34.7	40.0445	39.2458	35.3106	36.3201	124.776	139.377	132.493	153.346	162.368	37.9217	35.8118	132.08	157.792	4.40615	2.13952	1.86706e-07	0.000229337
A0A151R226	Anthranilate N-benzoyltransferase protein 2 OS=Cajanus cajan OX=3821 GN=KK1_042324 PE=4 SV=1	1	118.1	102.211	102.531	182.078	84.1895	30.2466	25.6645	28.8925	28.3082	32.0403	107.366	123.811	28.201	30.1165	4.39029	2.13432	0.000631241	0.00830658
A0A151S5D1	Vacuolar protein sorting-associated protein 9a OS=Cajanus cajan OX=3821 GN=KK1_028344 PE=4 SV=1	1	51.1	58.2991	65.4473	40.2267	67.086	157.365	202.8	226.575	237.636	217.968	57.9862	51.9485	193.373	227.59	4.38106	2.13128	0.000283391	0.00563053
A0A151QZ27	Uncharacterized protein OS=Cajanus cajan OX=3821 GN=KK1_043491 PE=4 SV=1	2	257	322.99	298.514	275.382	304.51	855	725.025	693.222	1319.43	1215.23	291.538	289.58	754.624	1266.26	4.37274	2.12854	8.80204e-06	0.00106803
A0A151SKR1	Uncharacterized protein OS=Cajanus cajan OX=3821 GN=KK1_001554 PE=4 SV=1	2	831	520.748	496.504	1125.77	822.369	268.293	263.233	227.239	215.165	225.493	598.941	962.185	252.238	220.269	4.36823	2.12705	0.000553128	0.00778158
A0A151T2D4	Magnesium-dependent phosphatase 1 OS=Cajanus cajan OX=3821 GN=KK1_023613 PE=4 SV=1	2	168.7	185.473	254.774	244.451	157.866	769.558	943.268	837.222	838.202	873.89	199.764	196.445	847.044	855.86	4.35675	2.12325	0.000119989	0.00399668
A0A151TK33	RING finger protein 126-A family OS=Cajanus cajan OX=3821 GN=KK1_023752 PE=4 SV=1	1	3.5		2.58477	2.94597	2.31565	11.7586	9.43503	12.9539	5.83807	5.9121	3.00777	2.61186	11.285	5.87497	4.32065	2.11125	0.000470055	0.00716368
A0A151QZM9	Cytochrome P450 76C1 OS=Cajanus cajan OX=3821 GN=KK1_043189 PE=3 SV=1	2	187.1	238.918	323.236	177.981	238.626	270.591	603.945	374.45	792.294	992.094	243.565	206.085	394.065	886.584	4.30203	2.10502	0.00944022	0.0371647
A0A151QP67	Putative UPF0481 protein At3g02645 family OS=Cajanus cajan OX=3821 GN=KK1_047287 PE=4 SV=1	4	355.8	447.426	648.959	504.393	660.747	776.661	972.417	1193.96	2174.16	1866.24	469.225	577.301	966.105	2014.32	4.29287	2.10194	0.00218988	0.0160442
A0A151RML6	Peroxidase OS=Cajanus cajan OX=3821 GN=KK1_034823 PE=3 SV=1	4	492.8	730.473	784.404	513.098	598.81	1016.8	2859.52	4633.37	1191.92	1159.52	656.052	554.3	2379.44	1175.61	4.29269	2.10188	0.0408995	0.0983065
A0A151RPI6	E3 ubiquitin-protein ligase UHRF1 OS=Cajanus cajan OX=3821 GN=KK1_034027 PE=4 SV=1	1	80	39.1318	25.9337	53.0292	44.6188	13.8476	17.6565	12.6219	11.5363	11.1377	43.3007	48.6426	14.5591	11.3352	4.29127	2.1014	0.0081955	0.0340342
A0A151RLS0	Cysteine-rich receptor-like protein kinase 25 OS=Cajanus cajan OX=3821 GN=KK1_035024 PE=4 SV=1	2	61.2	103.53	114.047	71.9768	78.2184	96.3648	249.78	469.417	311.819	328.752	89.736	75.0328	224.394	320.174	4.26712	2.09326	0.0556082	0.122287
A0A151T157	Superoxide dismutase OS=Cajanus cajan OX=3821 GN=KK1_023133 PE=3 SV=1	12	3386.1	1843.09	1822.53	11753	3420.17	2024.03	6922.75	3601.57	9599.96	9542.91	2248.92	6340.14	3695.41	9571.39	4.256	2.0895	0.0999862	0.184872
A0A151R074	Lipoxygenase OS=Cajanus cajan OX=3821 GN=KK1_043046 PE=3 SV=1	26	2450.3	2702.78	3088.87	2281.68	2946.94	5189.55	9886	7624.85	11505.1	10585.6	2734.91	2593.06	7313.53	11035.8	4.25589	2.08946	0.000734771	0.00912755
A0A151UG40	Tubulin alpha chain OS=Cajanus cajan OX=3821 GN=KK1_048543 PE=3 SV=1	1	20.5	22.4998	19.3833	21.7912	17.395	107.541	31.537	38.5221	82.8172	81.5793	20.7549	19.4694	50.7421	82.1959	4.2218	2.07786	0.0192086	0.0590599
A0A151TDK7	Putative glutathione S-transferase OS=Cajanus cajan OX=3821 GN=KK1_019735 PE=3 SV=1	1	91	103.936	116.688	112.535	108.883	1018.47	192.87	174.111	403.528	470.367	103.342	110.694	324.598	435.667	4.21578	2.0758	0.0737494	0.149056
A0A151SBM6	Dipeptidyl peptidase family member 6 OS=Cajanus cajan OX=3821 GN=KK1_025961 PE=4 SV=1	25	5886.4	8548.6	10812.8	10562.2	11987	2583.58	2809.87	2755.05	2653.56	2694.08	8163.84	11252.1	2714.43	2673.74	4.20835	2.07326	0.000242314	0.00534586
A0A151T7D3	Uncharacterized protein OS=Cajanus cajan OX=3821 GN=KK1_017514 PE=4 SV=1	2	163.7	194.296	224.769	152.888	199.967	664.793	757.484	725.984	829.278	649.502	192.641	174.85	715.038	733.906	4.19734	2.06948	3.90508e-05	0.00246196
A0A151SIZ4	Uncharacterized protein OS=Cajanus cajan OX=3821 GN=KK1_000957 PE=4 SV=1	2	110.7	108.398	107.285	99.0156	89.4521	230.795	232.696	283.578	406.001	381.322	108.785	94.1124	247.873	393.468	4.18083	2.06379	2.92798e-06	0.000660272
A0A151U6A2	Cytochrome b561 OS=Cajanus cajan OX=3821 GN=KK1_007502 PE=4 SV=1	3	496.8	592.55	708.229	500.398	784.62	1539.27	2102.6	2452.89	2654.85	2308.85	592.962	626.596	1994.88	2475.81	4.17533	2.06189	0.00057812	0.00797871
A0A151UI13	Putative gibberellin receptor GID1L2 OS=Cajanus cajan OX=3821 GN=KK1_013695 PE=4 SV=1	1	36.2	40.2473	46.5357	43.5041	41.5827	57.7175	95.2802	75.2694	178.396	162.263	40.7766	42.5326	74.5263	170.139	4.17246	2.0609	0.000315597	0.00584936
A0A151T0C8	Putative disease resistance RPP13-like protein 1 OS=Cajanus cajan OX=3821 GN=KK1_022920 PE=3 SV=1	1	16.7	20.9786	19.5946	27.8339	16.9902	54.5839	36.9824	42.1747	68.733	91.4035	19.0054	21.7464	43.9917	79.2619	4.17049	2.06022	0.00111078	0.0111688
A0A151SMW6	UBX domain-containing protein 1 OS=Cajanus cajan OX=3821 GN=KK1_002300 PE=4 SV=1	1	11.6	12.3584	16.2138	8.68147	18.0022	45.9144	44.2429	36.087	46.0479	58.691	13.2465	12.5014	41.8518	51.9865	4.15844	2.05604	0.00138059	0.0123273
A0A151U9I8	Glutamate decarboxylase 1 OS=Cajanus cajan OX=3821 GN=KK1_020198 PE=4 SV=1	1	341.7	409.801	537.603	455.026	661.86	1360.86	1244.47	1192.63	1776.36	1726.09	422.24	548.784	1264.06	1751.04	4.14703	2.05208	0.000298886	0.00575334
A0A151TWK0	Uncharacterized protein OS=Cajanus cajan OX=3821 GN=KK1_010665 PE=3 SV=1	1	15.8	17.6319	14.5234	19.7428	15.7757	2.98459	5.69799	4.54191	4.22538	4.86697	15.9346	17.6482	4.25874	4.53484	4.14398	2.05102	0.000314626	0.00584936
A0A151QNW9	Indole-3-acetate beta-glucosyltransferase 1 OS=Cajanus cajan OX=3821 GN=KK1_047426 PE=3 SV=1	2	194.3	192.47	200.364	312.868	119.51	388.622	1044.06	1266.57	700.801	600.276	195.682	193.367	800.99	648.594	4.14234	2.05044	0.0219436	0.0643055
A0A151U9D4	Putative calcium-binding protein CML23 OS=Cajanus cajan OX=3821 GN=KK1_020147 PE=4 SV=1	2	180.4	153.02	133.592	132.814	191.668	546.553	374.811	535.164	622.316	654.205	154.498	159.55	478.605	638.061	4.12991	2.04611	0.000261602	0.0054617
A0A151U4Q6	Translationally-controlled tumor protein isogeny OS=Cajanus cajan OX=3821 GN=KK1_006983 PE=3 SV=1	4	526.3	694.775	833.109	443.35	591.321	2054.42	2026.37	2266.49	1867.42	1628.58	672.863	512.018	2113.1	1743.92	4.12701	2.0451	0.000182332	0.00474515
A0A151TW18	Epoxide hydrolase 2 OS=Cajanus cajan OX=3821 GN=KK1_010430 PE=4 SV=1	4	2070.8	1961.85	1769.18	2110.23	1942.69	449.099	527.496	512.916	496.956	487.82	1929.86	2024.73	495.301	492.367	4.11224	2.03992	5.94719e-07	0.00033676
A0A151QSV4	Uncharacterized protein OS=Cajanus cajan OX=3821 GN=KK1_045837 PE=4 SV=1	1	11.5	16.415	23.8207	14.417	27.819	47.0634	59.4046	77.8151	57.7667	79.6981	16.5056	20.0266	60.1435	67.852	4.11086	2.03944	0.00550417	0.0274602
A0A151T6P9	Uncharacterized protein OS=Cajanus cajan OX=3821 GN=KK1_017241 PE=4 SV=1	1	67.8	61.7472	65.6586	36.8469	40.3683	187.029	118.343	179.645	162.699	146.273	65.0199	38.5674	158.425	154.267	4.10773	2.03834	0.000156945	0.00456771
A0A151QYE0	Uncharacterized protein OS=Cajanus cajan OX=3821 GN=KK1_043754 PE=4 SV=1	3	88.1	115.7	107.919	84.3696	147.037	347.676	403.853	410.865	421.375	425.426	103.229	111.38	386.396	423.396	4.10152	2.03616	0.000203047	0.00489256
A0A151RE65	Pyruvate kinase OS=Cajanus cajan OX=3821 GN=KK1_037836 PE=3 SV=1	1	89.5	96.6337	97.2483	82.9357	77.004	228.914	295.692	378.435	332.139	321.332	94.394	79.9148	294.782	326.691	4.08799	2.03139	7.79163e-05	0.0032283
A0A151UCZ0	MscS family inner membrane protein ynaI OS=Cajanus cajan OX=3821 GN=KK1_021430 PE=4 SV=1	2	209.4	343.679	460.9	241.174	384.663	71.4007	81.7201	83.5707	97.0089	100.496	321.301	304.583	78.7097	98.7371	4.0821	2.02931	0.00177215	0.0140511
A0A151TVG0	Putative transporter MCH1 OS=Cajanus cajan OX=3821 GN=KK1_010259 PE=4 SV=1	1	53.3	54.2425	52.3465	41.1485	57.0669	172.928	114.286	124.967	182.804	213.892	53.2907	48.4584	135.171	197.738	4.08058	2.02877	0.000213259	0.00496644
A0A151TSG2	LRR receptor-like serine/threonine-protein kinase RCH1 OS=Cajanus cajan OX=3821 GN=KK1_009240 PE=4 SV=1	1	40.9	49.7803	48.2261	39.3049	43.4044	199.563	115.033	117.33	161.194	175.327	46.134	41.3038	139.135	168.112	4.07014	2.02508	0.000383105	0.00643553
A0A151RXR4	Cytokinin-O-glucosyltransferase 2 OS=Cajanus cajan OX=3821 GN=KK1_031031 PE=4 SV=1	1	11.6	19.2546	17.5872	13.8025	15.1685	11.1319	5.2709	3.65643	2.50518	6.01661	15.7784	14.4694	5.98646	3.88236	4.06413	2.02295	0.033313	0.0857106
A0A151R9U6	Uncharacterized protein OS=Cajanus cajan OX=3821 GN=KK1_039447 PE=4 SV=1	6	489.1	537.482	532.743	373.091	509.65	1111.01	2112.75	2370.87	1750.34	1481.63	519.31	436.057	1772.11	1610.39	4.06395	2.02288	0.00159352	0.0132014
A0A151SH61	Uncharacterized protein OS=Cajanus cajan OX=3821 GN=KK1_000258 PE=4 SV=1	2	71	98.3577	101.474	51.9026	73.2595	161.438	274.231	353.531	150.12	160.068	89.154	61.6632	250.14	155.015	4.05655	2.02025	0.00542894	0.0272853
A0A151QTW6	UPF0481 protein At3g47200 family OS=Cajanus cajan OX=3821 GN=KK1_045338 PE=4 SV=1	1	127.9	112.251	101.474	94.2019	106.657	316.445	232.376	259.891	380.628	429.711	113.363	100.236	267.359	404.425	4.03473	2.01247	4.99309e-05	0.00268422
A0A151S6K4	Aquaporin NIP6-1 OS=Cajanus cajan OX=3821 GN=KK1_027816 PE=3 SV=1	1	113	78.2777	125.88	190.988	235.185	182.12	122.4	155.626	441.695	395.431	103.647	211.938	151.382	417.923	4.03217	2.01156	0.00132184	0.0121337
A0A151SEX8	Two pore calcium channel protein 1 OS=Cajanus cajan OX=3821 GN=KK1_024771 PE=4 SV=1	3	175	172.492	159.371	187.711	209.885	423.509	266.437	253.804	789.606	585.54	168.813	198.488	305.951	679.96	4.0279	2.01003	0.000956345	0.010245
A0A151T7V6	Cytochrome P450 71D10 OS=Cajanus cajan OX=3821 GN=KK1_017681 PE=3 SV=1	4	138.3	85.3767	96.1918	105.775	115.259	349.766	340.964	438.647	414.387	425.844	104.336	110.415	373.996	420.076	4.0262	2.00942	0.000119466	0.00399668
A0A151RRX4	Dirigent protein OS=Cajanus cajan OX=3821 GN=KK1_033177 PE=3 SV=1	2	56.6	84.7682	103.482	63.5784	101.799	126.134	279.997	238.751	356.867	284.021	79.184	80.4501	203.537	318.367	4.0206	2.00741	0.00980192	0.038016
A0A151SBL7	Cell differentiation protein RCD1 isogeny OS=Cajanus cajan OX=3821 GN=KK1_025926 PE=4 SV=1	1	80.2	106.877	121.865	61.7348	101.192	184	137.562	234.102	310.637	324.885	101.464	79.0383	180.956	317.681	4.01933	2.00695	0.00403894	0.023121
A0A151RS22	Acyl-coenzyme A thioesterase 13 OS=Cajanus cajan OX=3821 GN=KK1_033133 PE=4 SV=1	1	345.5	355.443	446.003	347.998	419.477	93.7535	79.9049	114.784	103.675	94.4344	379.768	382.07	95.0927	98.9467	4.01787	2.00643	3.91305e-05	0.00246196
A0A151S8K3	UPF0326 protein At4g17486 family OS=Cajanus cajan OX=3821 GN=KK1_027057 PE=4 SV=1	1	19.3	23.514	22.0246	12.2662	14.9661	40.4829	57.4827	66.636	53.2512	54.9286	21.5409	13.5491	53.7245	54.0834	3.99167	1.99699	0.000266225	0.00548181
A0A151SXA4	Cytochrome P450 82A3 OS=Cajanus cajan OX=3821 GN=KK1_014850 PE=4 SV=1	4	524.7	530.078	482.453	821.176	629.981	436.043	335.412	370.133	1484.57	1531.07	511.959	719.254	378.287	1507.64	3.98543	1.99474	5.78995e-05	0.00288486
A0A151RLX8	Uncharacterized protein OS=Cajanus cajan OX=3821 GN=KK1_034962 PE=3 SV=1	1	17.8	35.278	28.0467	24.3517	27.9202	28.4709	52.3576	37.1939	90.5581	117.845	26.0177	26.075	38.1315	103.305	3.97055	1.98934	0.00655701	0.0301518
A0A151SN01	Cytochrome P450 704C1 family OS=Cajanus cajan OX=3821 GN=KK1_002458 PE=4 SV=1	1	3.7	10.6344	15.1573	10.4226	12.5372	16.7723	26.6254	24.6865	31.3186	35.5937	8.4174	11.4311	22.2561	33.3878	3.96652	1.98787	0.0462561	0.106755
A0A151T0G0	Peroxidase OS=Cajanus cajan OX=3821 GN=KK1_022957 PE=3 SV=1	6	832.5	850.548	1008.81	781.438	1044.51	1281.48	2047.72	1947.06	3754.27	3309.46	893.917	903.449	1722.35	3524.85	3.94316	1.97935	0.000662578	0.00857565
A0A151U375	Protein fluG (Fragment) OS=Cajanus cajan OX=3821 GN=KK1_006395 PE=3 SV=1	1	139.3	161.133	179.022	125.44	130.743	516.158	435.885	474.398	474.809	534.433	158.982	128.064	474.35	503.74	3.9335	1.97581	6.51176e-06	0.000895102
A0A151TUU5	Ribokinase (Fragment) OS=Cajanus cajan OX=3821 GN=KK1_009997 PE=4 SV=1	1	25	32.1342	31.7445	24.5565	35.2069	114.748	114.926	116.665	87.0102	93.8073	29.4346	29.4034	115.443	90.3449	3.9262	1.97313	3.51256e-05	0.00231727
A0A151T097	Ribulose bisphosphate carboxylase small chain OS=Cajanus cajan OX=3821 GN=KK1_022881 PE=3 SV=1	1	170.9	77.7706	58.5799	78.2244	90.1605	417.242	283.627	274.17	335.58	323.84	91.996	83.9807	318.947	329.658	3.9254	1.97284	0.00681082	0.0305677
A0A151TRQ9	Multiple C2 and transmembrane domain-containing protein 1 OS=Cajanus cajan OX=3821 GN=KK1_008904 PE=4 SV=1	1	14.7	48.0562	38.9288	23.942	40.8743	58.4486	91.5431	98.2918	125.285	111.574	30.1842	31.2828	80.7184	118.231	3.91699	1.96974	0.0298624	0.0793305
A0A151QXR7	Uncharacterized protein OS=Cajanus cajan OX=3821 GN=KK1_043946 PE=3 SV=1	2	187.8	279.078	410.399	218.334	325.054	245.418	670.784	604.453	1262.88	859.05	278.105	266.403	463.394	1041.57	3.90976	1.96708	0.047745	0.108978
A0A151RGJ5	Putative caffeoyl-CoA O-methyltransferase At4g26220 family OS=Cajanus cajan OX=3821 GN=KK1_036852 PE=4 SV=1	7	585	717.188	1120.38	669.595	827.632	776.975	2239.59	1587.22	3027.91	2758.78	777.53	744.432	1403.04	2890.22	3.88244	1.95697	0.0271736	0.0742501
A0A151TR52	FRIGIDA-like protein OS=Cajanus cajan OX=3821 GN=KK1_008700 PE=3 SV=1	2	364.8	322.585	305.17	262.477	271.518	91.6644	107.025	76.2655	81.2045	88.9997	329.924	266.959	90.7831	85.0128	3.88087	1.95638	1.74611e-05	0.00169497
A0A151U1V6	Alpha-amylase/subtilisin inhibitor OS=Cajanus cajan OX=3821 GN=KK1_005895 PE=4 SV=1	3	261.3	442.659	360.214	188.735	331.835	631.786	939.211	1531.77	771.652	721.929	346.676	250.258	968.669	746.376	3.87069	1.95259	0.013712	0.0472453
A0A151RSM9	Anthocyanin 3'-O-beta-glucosyltransferase OS=Cajanus cajan OX=3821 GN=KK1_032863 PE=4 SV=1	8	2979.9	2822.85	3564.3	2911.46	3052.8	941.382	966.544	1091.8	795.089	811.287	3106.62	2981.29	997.799	803.147	3.86806	1.95161	3.46255e-06	0.00071297
A0A151TQL7	Oligopeptide transporter 7 OS=Cajanus cajan OX=3821 GN=KK1_008510 PE=4 SV=1	2	124	138.112	140.882	124.211	204.521	332.009	274.765	628.471	527.06	510.186	134.123	159.385	385.596	518.554	3.86626	1.95094	0.00541049	0.0272328
A0A151TQW7	Anthranilate N-benzoyltransferase protein 2 OS=Cajanus cajan OX=3821 GN=KK1_008642 PE=4 SV=1	1	35.7	25.238	24.4546	20.0501	35.1057	87.4863	71.1496	76.0442	103.675	100.914	28.0346	26.5306	77.9339	102.285	3.85537	1.94687	0.000787717	0.00946541
A0A151TDB8	Putative inositol transporter 1 OS=Cajanus cajan OX=3821 GN=KK1_019670 PE=3 SV=1	6	1748.1	2086.18	2411.75	1787.71	3326.76	2349.5	7268.69	2306.34	7197.37	8785.71	2064.19	2438.7	3402.4	7951.98	3.85235	1.94574	0.0628894	0.132548
A0A151SVN4	Protein DETOXIFICATION OS=Cajanus cajan OX=3821 GN=KK1_014268 PE=3 SV=1	1	44.7	34.0611	41.6757	32.5452	47.1489	101.378	91.4364	118.879	155.173	145.959	39.8856	39.1723	103.29	150.496	3.84189	1.94182	0.000166257	0.00472479
A0A151T9L5	Aspartic proteinase nepenthesin-2 OS=Cajanus cajan OX=3821 GN=KK1_018307 PE=3 SV=1	5	353.5	1324.36	1713.18	290.95	281.436	281.872	251.809	246.388	238.711	247.65	929.108	286.153	259.566	243.139	3.8213	1.93406	0.0513937	0.114951
A0A151R753	Pyruvate kinase OS=Cajanus cajan OX=3821 GN=KK1_040365 PE=3 SV=1	5	435.6	541.335	610.291	400.334	428.788	1977.34	1501.9	1331.43	1450.06	1544.97	524.039	414.317	1581.3	1496.76	3.81664	1.9323	0.000132392	0.00419626
A0A151U6X0	Lipoxygenase OS=Cajanus cajan OX=3821 GN=KK1_007736 PE=3 SV=1	23	1897.8	2193.37	2608.26	2063.63	2950.18	3592.59	5423.87	6294.31	8887.25	8032.39	2214.31	2467.4	4968.46	8449.01	3.81564	1.93193	0.00182123	0.0143564
A0A151SNI1	Alliin lyase OS=Cajanus cajan OX=3821 GN=KK1_002583 PE=4 SV=1	3	271.6	711.306	807.119	159.75	266.559	394.262	1613.05	764.945	595.761	493.046	538.238	206.356	786.48	541.975	3.81128	1.93027	0.167911	0.270113
A0A151QWE7	Tankyrase-2 OS=Cajanus cajan OX=3821 GN=KK1_044338 PE=4 SV=1	3	299.7	357.978	314.045	286.136	383.044	715.766	502.297	565.492	1277.61	1183.46	322.982	331.063	588.012	1229.63	3.80712	1.9287	0.000216739	0.00496644
A0A151SJT1	Transcription factor GTE6 (Fragment) OS=Cajanus cajan OX=3821 GN=KK1_001253 PE=4 SV=1	2	225	240.845	245.583	176.445	212.01	627.504	666.407	954.105	610.49	577.91	236.977	193.412	736.18	593.977	3.80629	1.92838	0.000106577	0.00377722
A0A151SFH9	Uncharacterized protein OS=Cajanus cajan OX=3821 GN=KK1_024486 PE=4 SV=1	1	103.1	83.7541	78.9706	75.5615	76.0932	20.1147	23.2087	26.6788	24.3303	30.6816	88.0191	75.8269	23.1798	27.322	3.79722	1.92494	4.56025e-05	0.00264347
A0A151R8U8	Endochitinase OS=Cajanus cajan OX=3821 GN=KK1_039660 PE=4 SV=1	5	325.8	419.74	317.531	257.152	328.799	472.497	628.823	481.15	1187.08	1021.98	351.484	290.777	522.881	1101.44	3.78794	1.92141	0.000461742	0.00711057
A0A151RHS1	Uncharacterized protein OS=Cajanus cajan OX=3821 GN=KK1_036500 PE=4 SV=1	1	151.5	115.801	96.5087	128.205	133.071	262.026	320.997	1088.81	679.191	204.068	119.187	130.615	450.746	372.292	3.78183	1.91908	0.0800491	0.157343
A0A151RXZ3	Anthocyanin 3'-O-beta-glucosyltransferase OS=Cajanus cajan OX=3821 GN=KK1_030950 PE=4 SV=1	5	246.7	265.488	305.698	346.461	211.301	720.884	476.565	712.37	995.278	1047.07	271.541	270.569	625.505	1020.84	3.77295	1.91569	0.00110516	0.0111688
A0A151RYK2	Subtilisin-like protease OS=Cajanus cajan OX=3821 GN=KK1_030722 PE=4 SV=1	3	202.8	229.892	235.334	232.878	209.176	434.267	793.252	847.848	882.712	784.009	222.208	220.709	663.482	831.898	3.76921	1.91426	0.000955791	0.010245
A0A151R1V1	1-acyl-sn-glycerol-3-phosphate acyltransferase 2 OS=Cajanus cajan OX=3821 GN=KK1_042317 PE=4 SV=1	1	19.4	11.04	10.086	11.5492	146.43	48.3168	55.9879	42.5067	28.4158	39.9833	12.927	41.1236	48.6276	33.7069	3.76172	1.91139	0.266718	0.378518
A0A151RLA2	Pyruvate decarboxylase isozyme 1 OS=Cajanus cajan OX=3821 GN=KK1_035244 PE=3 SV=1	2	326.1	387.997	416.949	264.526	366.345	92.6045	114.713	114.562	93.0309	106.871	375.048	311.3	106.765	99.7113	3.76134	1.91125	7.52e-05	0.00316801
A0A151SHU2	Uncharacterized protein OS=Cajanus cajan OX=3821 GN=KK1_000510 PE=4 SV=1	3	41.7	46.3322	55.1991	31.7259	37.4333	83.935	158.917	162.6	84.9675	83.9831	47.4224	34.4617	129.443	84.4739	3.75613	1.90925	0.00300576	0.0192061
A0A151RGE9	Glycosyltransferase OS=Cajanus cajan OX=3821 GN=KK1_037004 PE=3 SV=1	7	1425.4	1587.02	1667.75	1505.24	1656.69	434.998	492.047	497.863	398.26	445.388	1556.74	1579.15	474.098	421.165	3.74948	1.90669	1.55368e-06	0.000492564
A0A151T758	Eukaryotic translation initiation factor 4E-1 OS=Cajanus cajan OX=3821 GN=KK1_017458 PE=3 SV=1	2	635.7	512.737	473.367	477.968	427.27	147.755	150.161	132.051	170.978	124.325	536.35	451.909	143.091	145.797	3.7483	1.90624	4.82399e-05	0.00264347
A0A1S5RVR9	30S ribosomal protein S2, chloroplastic OS=Cajanus scarabaeoides OX=669084 GN=rps2 PE=3 SV=1	1	552.3	390.329	164.442	819.845	182.964	115.375	105.637	90.9866	112.598	103.841	328.504	387.301	103.507	108.131	3.7418	1.90373	0.0782878	0.155049
A0A151SLE9	Putative AC transposase OS=Cajanus cajan OX=3821 GN=KK1_001849 PE=4 SV=1	1	113.5	134.056	119.224	99.3228	149.668	397.187	315.125	386.182	438.684	473.189	121.959	121.924	364.27	455.61	3.73683	1.90182	0.000100916	0.00369374
A0A151U8S8	REF/SRPP-like protein At1g67360 OS=Cajanus cajan OX=3821 GN=KK1_019873 PE=4 SV=1	4	666.2	409.598	562.219	749.688	1426.45	728.822	1016.3	1437.91	2351.66	1697.24	535.332	1034.12	1021.23	1997.83	3.73195	1.89993	0.0224964	0.065326
A0A151QYH4	Transportin-3 OS=Cajanus cajan OX=3821 GN=KK1_043679 PE=4 SV=1	1	19.1	16.8206	19.172	19.0259	16.7878	92.7089	20.0055	23.1369	67.4429	65.9024	18.3308	17.8718	35.01	66.6682	3.73035	1.89931	0.0874638	0.168171
A0A151QY17	1-aminocyclopropane-1-carboxylate oxidase isogeny 1 OS=Cajanus cajan OX=3821 GN=KK1_043830 PE=3 SV=1	2	139.1	296.724	282.772	109.667	138.536	263.697	561.983	653.154	350.201	320.391	226.833	123.259	459.143	334.965	3.72502	1.89725	0.041239	0.0987617
A0A151TDA0	Putative non-specific lipid-transfer protein AKCS9 OS=Cajanus cajan OX=3821 GN=KK1_019631 PE=4 SV=1	2	1700.7	1344.33	1194.65	2111.46	1243.78	457.978	428.304	420.052	567.377	516.561	1397.84	1620.55	435.144	541.373	3.72418	1.89692	0.000468243	0.00716368
A0A151TBJ4	Acetyl-coenzyme A carboxylase carboxyl transferase subunit alpha OS=Cajanus cajan OX=3821 GN=KK1_019018 PE=3 SV=1	2	191.9	124.421	81.6119	133.224	80.7485	43.7209	42.1074	34.5374	34.4365	32.6674	124.903	103.719	39.9128	33.5403	3.72399	1.89685	0.00540441	0.0272224
A0A151UAX6	Gibberellin receptor GID1 OS=Cajanus cajan OX=3821 GN=KK1_020578 PE=4 SV=1	1	703	658.976	640.507	585.919	658.318	187.76	209.847	210.526	180.869	177.627	666.985	621.064	202.428	179.24	3.72118	1.89576	3.39143e-07	0.00028806
A0A151T4V6	Flavonol synthase/flavanone 3-hydroxylase OS=Cajanus cajan OX=3821 GN=KK1_016604 PE=3 SV=1	5	758.3	925.188	965.702	582.948	715.6	3961.93	1106.74	976.685	2174.05	2655.62	878.29	645.877	1623.93	2402.8	3.72021	1.89539	0.085118	0.165156
A0A151SGH8	FKBP12-interacting protein of 37 kDa OS=Cajanus cajan OX=3821 GN=KK1_000080 PE=4 SV=1	1	54.1	39.7403	44.2114	52.7219	88.7436	21.3682	18.7242	15.7211	25.2979	19.4988	45.6374	68.4013	18.4594	22.2098	3.7055	1.88967	0.00153563	0.0129736
A0A151R9N4	Formate dehydrogenase, mitochondrial OS=Cajanus cajan OX=3821 GN=KK1_039438 PE=3 SV=1	4	132	154.136	158.949	128.615	163.736	318.117	476.031	508.157	527.275	547.079	147.881	145.117	425.344	537.086	3.70106	1.88794	0.000262797	0.0054617
A0A151S926	Uncharacterized protein OS=Cajanus cajan OX=3821 GN=KK1_026845 PE=4 SV=1	3	306.5	381.709	503.477	410.679	428.586	752.011	595.83	692.668	1414.9	1450.28	389.088	419.537	677.055	1432.48	3.68164	1.88035	0.000470199	0.00716368
A0A151QM90	Glucan 1,3-beta-glucosidase OS=Cajanus cajan OX=3821 GN=KK1_048280 PE=3 SV=1	2	170.8	207.784	210.929	173.167	296.92	378.49	264.835	313.905	679.298	759.449	195.619	226.753	315.701	718.256	3.6717	1.87645	0.00197617	0.0150001
A0A151T2V8	Putative glutamate carboxypeptidase 2 (Fragment) OS=Cajanus cajan OX=3821 GN=KK1_015872 PE=4 SV=1	6	870.2	995.367	864.488	722.854	857.386	1465.1	3475.49	4741.62	1719.91	1685.33	908.072	787.251	2890.26	1702.53	3.67133	1.8763	0.0187915	0.0581724
A0A151RE24	Putative inorganic phosphate transporter 1-5 OS=Cajanus cajan OX=3821 GN=KK1_037730 PE=4 SV=1	3	202.6	301.998	355.883	213.213	314.226	417.033	1295.4	1195.51	989.257	911.829	279.244	258.838	864.389	949.754	3.6693	1.8755	0.0227059	0.0657379
A0A151SD41	Uncharacterized protein OS=Cajanus cajan OX=3821 GN=KK1_025430 PE=4 SV=1	1	43.2	72.4971	73.2655	38.1783	81.6594	149.844	136.281	243.731	207.64	201.455	61.2211	55.8356	170.737	204.524	3.66297	1.87301	0.00984092	0.038102
A0A151U2N2	Ammonium transporter OS=Cajanus cajan OX=3821 GN=KK1_006235 PE=3 SV=1	3	230.3	290.741	312.037	274.256	441.742	472.706	585.046	866.664	1042.91	960.95	275.424	348.066	621.17	1001.09	3.63472	1.86184	0.00444056	0.0242944
A0A151UDN4	Lactoylglutathione lyase (Fragment) OS=Cajanus cajan OX=3821 GN=KK1_050645 PE=4 SV=1	2	1724.8	1072.54	641.564	1135.3	949.886	410.139	242.733	248.823	300.638	328.02	1058.76	1038.46	291.508	314.031	3.63202	1.86077	0.00673741	0.030415
A0A151QWT2	Stress-induced protein SAM22 OS=Cajanus cajan OX=3821 GN=KK1_044179 PE=3 SV=1	2	121.1	130.506	192.757	105.57	122.242	157.26	394.137	184.183	390.196	435.982	144.965	113.601	225.167	412.454	3.63073	1.86026	0.025766	0.0718129
A0A151R1W0	Auxin transporter-like protein 3 OS=Cajanus cajan OX=3821 GN=KK1_042291 PE=4 SV=1	1	76.1	104.544	70.0959	50.1614	110.907	228.497	76.595	65.6398	224.519	326.348	82.3112	74.5873	104.733	270.687	3.62913	1.85962	0.109033	0.19694
A0A151R0A6	Glucan endo-1,3-beta-glucosidase, basic isoform OS=Cajanus cajan OX=3821 GN=KK1_043025 PE=3 SV=1	4	163.4	364.874	304.959	174.909	286.496	193.61	437.273	321.985	863.79	763.838	262.953	223.854	300.958	812.278	3.62861	1.85942	0.0431249	0.101932
A0A151R0R1	Uncharacterized protein OS=Cajanus cajan OX=3821 GN=KK1_042743 PE=3 SV=1	2	181	250.682	398.777	255.41	514.204	102.841	122.187	116.001	87.8703	113.665	262.529	362.399	113.384	99.9388	3.62621	1.85846	0.0122615	0.0441065
A0A151SCH4	Carbonic anhydrase OS=Cajanus cajan OX=3821 GN=KK1_025603 PE=3 SV=1	5	1409.6	268.835	305.698	714.25	1098.45	1685.19	323.773	271.403	1925.26	1611.75	487.482	885.76	529.055	1761.55	3.61356	1.85342	0.367555	0.480666
A0A151REN4	V-type proton ATPase proteolipid subunit (Fragment) OS=Cajanus cajan OX=3821 GN=KK1_037640 PE=3 SV=1	2	231.9	233.949	242.307	170.3	335.074	633.875	541.696	596.151	918.729	790.489	236.009	238.878	589.348	852.2	3.61087	1.85235	0.00104172	0.0107236
A0A151RRR7	Glucan 1,3-beta-glucosidase OS=Cajanus cajan OX=3821 GN=KK1_033232 PE=3 SV=1	2	162.8	270.863	213.148	161.901	214.641	39.3339	65.9177	77.0403	58.8419	79.5936	211.039	186.415	58.456	68.4356	3.61021	1.85208	0.00335466	0.0204439
A0A151TQ50	Uncharacterized protein OS=Cajanus cajan OX=3821 GN=KK1_008336 PE=4 SV=1	1	564.1	241.352	79.1819	239.843	122.95	132.401	41.0397	42.396	89.268	92.2396	220.908	171.723	61.3018	90.7416	3.60361	1.84944	0.232861	0.341304
A0A151TN99	Uncharacterized protein (Fragment) OS=Cajanus cajan OX=3821 GN=KK1_022153 PE=4 SV=1	2	368.2	320.049	305.91	319.423	305.016	90.7243	102.434	108.696	85.9351	97.8833	330.343	312.136	100.337	91.7148	3.60184	1.84874	3.99306e-06	0.000733319
A0A151SJ92	Actin patches distal protein 1 OS=Cajanus cajan OX=3821 GN=KK1_001059 PE=4 SV=1	3	169.5	205.553	213.148	150.021	229.316	428.209	405.348	425.254	663.279	671.867	195.1	185.478	419.479	667.559	3.59913	1.84765	0.000188891	0.00474515
A0A411J0T2	Ribulose bisphosphate carboxylase large chain (Fragment) OS=Cajanus cajan OX=3821 GN=rbcL PE=3 SV=1	1	142.8	225.633	195.715	161.696	202.193	375.356	408.231	808.444	705.639	600.067	184.75	180.815	498.501	650.715	3.5988	1.84752	0.00536715	0.0270992
A0A151TAE4	Dihydrofolate reductase OS=Cajanus cajan OX=3821 GN=KK1_018609 PE=4 SV=1	3	425.7	328.163	264.283	256.947	286.192	1389.06	430.226	478.051	879.272	1080.72	332.982	271.175	658.614	974.806	3.59474	1.84589	0.0491879	0.111382
A0A151QUZ3	Uncharacterized protein OS=Cajanus cajan OX=3821 GN=KK1_045071 PE=4 SV=1	1	116.6	160.22	201.42	118.885	212.516	207.188	363.6	646.623	580.816	537.464	155.539	158.949	365.213	558.72	3.59215	1.84485	0.0336364	0.0862912
A0A151TRE0	Protein lap1 (Fragment) OS=Cajanus cajan OX=3821 GN=KK1_008831 PE=4 SV=1	3	262.4	290.741	274.32	192.32	228.101	653.512	613.875	803.021	833.149	678.765	275.577	209.448	685.52	752.006	3.59042	1.84415	4.24984e-05	0.00255555
A0A151SXR2	Uncharacterized protein OS=Cajanus cajan OX=3821 GN=KK1_015024 PE=4 SV=1	1	62.1	114.685	142.361	38.2807	104.228	183.478	203.548	311.581	241.936	185.988	100.461	63.1658	226.607	212.125	3.5875	1.84298	0.0460686	0.106511
A0A151R9Y9	Uncharacterized protein OS=Cajanus cajan OX=3821 GN=KK1_039381 PE=4 SV=1	2	166.5	194.701	221.494	109.36	299.753	249.596	818.771	1337.18	455.672	428.457	192.922	181.055	648.929	441.855	3.58415	1.84163	0.113098	0.202479
A0A151RC51	WAT1-related protein OS=Cajanus cajan OX=3821 GN=KK1_038489 PE=3 SV=1	2	32.1	43.0869	62.1721	37.0517	41.2791	86.8596	96.775	124.192	157.969	124.116	44.1383	39.1083	101.444	140.023	3.58039	1.84012	0.00253007	0.0173799
A0A151U656	Low-temperature-induced 65 kDa protein OS=Cajanus cajan OX=3821 GN=KK1_007499 PE=4 SV=1	6	285.2	356.66	532.848	251.314	304.51	452.233	1665.05	1284.61	1045.27	779.306	378.445	276.636	988.979	902.545	3.57502	1.83795	0.0502868	0.113169
A0A151S5R3	Salt stress root protein RS1 OS=Cajanus cajan OX=3821 GN=KK1_028116 PE=4 SV=1	20	4122.5	6525.79	8520.61	4416.52	7900.66	13685.1	21251.3	32115.4	17484.1	17102	6120.05	5907.06	21059.5	17292	3.56514	1.83396	0.013392	0.0466379
A0A151T881	NAD(P)H-dependent 6'-deoxychalcone synthase OS=Cajanus cajan OX=3821 GN=KK1_017841 PE=4 SV=1	5	541.3	711.306	757.886	458.099	654.574	1462.81	2028.18	2340.98	2178.35	1746.99	663.284	547.594	1907.94	1950.78	3.56246	1.83287	0.000897323	0.00994517
A0A151R9X5	Early nodulin-93 OS=Cajanus cajan OX=3821 GN=KK1_039329 PE=4 SV=1	2	63	80.9145	78.1254	66.651	74.9799	115.688	152.083	166.806	273.33	231.764	73.5732	70.6929	143.173	251.69	3.56033	1.83201	0.000274317	0.00559755
A0A151S056	Uncharacterized protein OS=Cajanus cajan OX=3821 GN=KK1_030200 PE=4 SV=1	1	243.1	354.023	377.013	216.388	324.346	120.389	110.442	98.5131	77.0115	104.363	318.951	264.924	109.414	89.6502	3.55773	1.83096	0.00110902	0.0111688
A0A151RSQ5	Glycosyltransferase OS=Cajanus cajan OX=3821 GN=KK1_032862 PE=3 SV=1	1	58	63.674	48.2261	56.9211	43.8092	130.834	150.055	285.349	157.754	123.071	56.2632	49.9366	177.602	139.337	3.55655	1.83048	0.00427086	0.0238264
A0A151RB51	Uclacyanin-2 OS=Cajanus cajan OX=3821 GN=KK1_038896 PE=4 SV=1	5	460.8	569.326	526.509	370.12	724.404	668.344	842.902	950.453	2235.12	1499.82	516.924	517.8	812.025	1830.92	3.54195	1.82454	0.0063721	0.0296565
A0A151SJR9	Uncharacterized protein OS=Cajanus cajan OX=3821 GN=KK1_001192 PE=4 SV=1	2	937.4	721.954	722.704	604.149	618.748	285.11	234.832	244.728	214.628	230.824	787.889	611.405	253.99	222.578	3.53983	1.82368	2.40159e-05	0.00195481
A0A151S4S3	Uncharacterized protein OS=Cajanus cajan OX=3821 GN=KK1_028416 PE=4 SV=1	2	106	501.784	395.396	101.166	101.597	127.909	557.819	647.177	169.042	187.137	276.027	101.381	358.762	177.86	3.53874	1.82324	0.323069	0.436453
A0A151TWN0	Miraculin OS=Cajanus cajan OX=3821 GN=KK1_010687 PE=4 SV=1	4	835.8	306.967	244.949	480.324	603.769	209.277	140.765	120.207	306.551	226.748	397.579	538.521	152.423	263.647	3.53308	1.82092	0.0619804	0.131242
A0A151S2J6	Uncharacterized protein OS=Cajanus cajan OX=3821 GN=KK1_029277 PE=4 SV=1	1	20.7	15.5022	26.0393	15.2363	26.5033	58.1353	45.9513	40.6251	63.6799	79.071	20.2923	20.0951	47.6991	70.9594	3.53118	1.82015	0.00348121	0.0209335
A0A151SES9	Bromodomain-containing protein 4 OS=Cajanus cajan OX=3821 GN=KK1_024682 PE=4 SV=1	1	25.9	14.3867	16.5307	20.9718	69.4137	51.6593	57.1624	53.7966	41.5323	100.81	18.3309	38.1541	54.159	64.7059	3.52988	1.81962	0.074467	0.149892
A0A151RH66	Putative disease resistance protein RGA3 OS=Cajanus cajan OX=3821 GN=KK1_036712 PE=3 SV=1	2	301.5	232.326	247.379	222.841	238.829	446.175	617.825	543.576	842.18	787.354	258.771	230.696	531.142	814.306	3.52977	1.81957	0.000117054	0.00396771
A0A151RUP8	Peptide transporter PTR1 OS=Cajanus cajan OX=3821 GN=KK1_032141 PE=3 SV=1	2	183.2	236.585	685.62	171.324	271.214	281.872	508.17	722.332	854.759	673.644	309.741	215.558	469.46	758.817	3.52024	1.81567	0.170088	0.272004
A0A151SUD1	Endochitinase PR4 OS=Cajanus cajan OX=3821 GN=KK1_013820 PE=4 SV=1	2	70.6	86.4922	85.4154	72.0792	80.4449	92.5	267.291	264.54	352.567	203.441	80.4957	76.1473	187.013	267.818	3.51711	1.81439	0.0327764	0.0847224
A0A151THU3	Aspartic proteinase-like protein 1 OS=Cajanus cajan OX=3821 GN=KK1_012928 PE=3 SV=1	2	120.8	183.951	222.339	123.494	209.378	290.332	459.695	492.329	557.056	573.103	170.319	160.801	403.528	565.022	3.5138	1.81303	0.00750895	0.0323137
A0A151RKG5	1-aminocyclopropane-1-carboxylate oxidase OS=Cajanus cajan OX=3821 GN=KK1_035545 PE=3 SV=1	3	405.9	478.864	406.173	478.071	309.671	630.637	691.071	807.891	1391.89	1311.69	428.99	384.766	706.131	1351.2	3.51174	1.81219	0.000560815	0.00784103
A0A151U7W8	Transmembrane protein OS=Cajanus cajan OX=3821 GN=KK1_008130 PE=4 SV=1	2	336.3	364.063	409.025	299.246	367.661	142.95	124.002	113.013	94.9662	116.173	368.596	331.694	126.061	105.036	3.50925	1.81116	4.68855e-05	0.00264347
A0A151TPW7	Annexin (Fragment) OS=Cajanus cajan OX=3821 GN=KK1_022728 PE=3 SV=1	11	1520.3	1263.91	1210.18	1454.33	1703.55	3913.88	2269.49	2083.09	4770.7	4525.36	1324.85	1574.02	2644.93	4646.41	3.50713	1.81029	0.00288927	0.0188052
A0A151S4H7	CAS1 domain-containing protein 1 OS=Cajanus cajan OX=3821 GN=KK1_028612 PE=4 SV=1	1	223.3	196.425	154.617	143.773	168.189	658.526	155.286	202.114	517.061	570.699	189.284	155.502	274.432	543.219	3.49331	1.8046	0.116237	0.20687
A0A151UIW0	Caffeic acid 3-O-methyltransferase 1 OS=Cajanus cajan OX=3821 GN=KK1_049541 PE=3 SV=1	4	589.2	640.62	422.02	520.677	402.576	130.416	165.003	174.443	164.312	174.596	542.083	457.834	155.415	169.376	3.48798	1.80239	0.00028919	0.00564669
A0A151U9X1	Intracellular protease 1 OS=Cajanus cajan OX=3821 GN=KK1_020257 PE=4 SV=1	4	778.8	824.788	765.07	878.839	593.345	222.23	236.006	221.705	306.766	248.695	789.144	722.118	226.552	276.209	3.48329	1.80045	6.49666e-05	0.00302362
A0A151RCG3	Putative inactive receptor kinase At5g67200 family OS=Cajanus cajan OX=3821 GN=KK1_038453 PE=4 SV=1	1	51.1	36.1908	22.7642	28.7557	35.0045	23.1438	9.9689	4.32054	15.1917	23.4702	34.7875	31.7266	9.98942	18.8826	3.48244	1.8001	0.113446	0.202966
A0A151S1E8	Aspartic proteinase nepenthesin-1 OS=Cajanus cajan OX=3821 GN=KK1_029718 PE=3 SV=1	2	648.6	671.247	678.33	643.581	383.145	185.776	211.235	309.367	210.327	173.969	665.938	496.573	229.832	191.286	3.48137	1.79966	0.00191288	0.0147704
A0A151T1R2	Putative diphthine synthase OS=Cajanus cajan OX=3821 GN=KK1_023341 PE=3 SV=1	2	161.5	140.952	142.573	127.386	133.172	45.0788	50.5425	42.8388	38.952	46.5676	148.056	130.247	46.0421	42.5899	3.47632	1.79756	4.38419e-06	0.000745416
A0A151UA86	Putative amino acid permease 7 OS=Cajanus cajan OX=3821 GN=KK1_020473 PE=4 SV=1	1	4.4	9.5188	10.5086	8.57905	4.54213	10.0873	21.2868	21.2553	21.965	21.38	7.60665	6.24237	16.5876	21.6705	3.47152	1.79557	0.0468441	0.107572
A0A151RPG8	Monosaccharide-sensing protein 2 OS=Cajanus cajan OX=3821 GN=KK1_034035 PE=3 SV=1	4	104.3	156.874	182.615	63.8857	140.56	235.808	351.641	362.717	362.78	297.816	144.031	94.7616	310.987	328.697	3.46868	1.79438	0.0151622	0.0505036
A0A151RQH4	Glutathione S-transferase OS=Cajanus cajan OX=3821 GN=KK1_033719 PE=3 SV=1	7	2685.7	3349.19	3599.48	4363.46	3223.63	1392.51	1146.03	1139.06	1062.9	1106.43	3187.22	3750.49	1220.43	1084.45	3.45843	1.79012	0.000130045	0.00418118
A0A151QUP2	Cysteine-rich repeat secretory protein 38 OS=Cajanus cajan OX=3821 GN=KK1_045131 PE=4 SV=1	4	172.6	312.849	312.566	188.018	273.137	238.524	456.919	960.304	766.706	800	256.511	226.616	471.259	783.176	3.45596	1.78909	0.0935701	0.176211
A0A151TZF9	Putative 26S proteasome complex subunit sem1-1 OS=Cajanus cajan OX=3821 GN=KK1_004962 PE=4 SV=1	2	799.6	888.882	1127.45	496.404	496.19	1020.45	1459.62	3366.14	1780.12	499.944	928.835	496.297	1711.55	943.377	3.44863	1.78602	0.176133	0.278409
A0A151T0R0	Putative 2-nitropropane dioxygenase OS=Cajanus cajan OX=3821 GN=KK1_022978 PE=4 SV=1	3	161.7	198.656	194.976	191.193	184.887	313.521	338.401	348.66	659.838	611.354	184.331	188.014	333.196	635.134	3.44562	1.78476	7.80191e-06	0.00102612
A0A151TQU7	Putative cytochrome b5 isoform 2 OS=Cajanus cajan OX=3821 GN=KK1_008591 PE=3 SV=1	4	527.2	487.89	364.44	546.794	433.342	3679.38	369.899	315.344	1324.16	1843.77	454.264	486.774	754.307	1562.51	3.43966	1.78227	0.425752	0.534847
A0A151T9A0	Lipoxygenase OS=Cajanus cajan OX=3821 GN=KK1_018219 PE=3 SV=1	12	10120.2	1535.09	944.466	2415.54	5138.51	1266.65	952.344	893.339	1157.94	1181.58	2448.14	3523.11	1025.23	1169.7	3.4364	1.7809	0.323531	0.436796
A0A151U8Y6	Uncharacterized protein OS=Cajanus cajan OX=3821 GN=KK1_020001 PE=4 SV=1	1	93.9	89.3318	76.6463	65.8316	76.8016	235.913	96.3479	91.7614	224.627	265.522	86.3087	71.1054	127.767	244.22	3.43462	1.78015	0.0295557	0.0787572
A0A151TG67	Uncharacterized protein OS=Cajanus cajan OX=3821 GN=KK1_012307 PE=3 SV=1	11	770.1	1130.25	1258.04	638.665	871.858	1199.59	3696.4	3187.94	2705.27	2417.75	1030.71	746.207	2417.91	2557.47	3.4273	1.77707	0.0348464	0.088318
A0A151U8Z6	Inositol-3-phosphate synthase OS=Cajanus cajan OX=3821 GN=KK1_020012 PE=4 SV=1	1	32.8	51.7071	60.5873	52.2098	74.0691	83.0993	146.638	103.162	161.087	159.755	46.8384	62.1863	107.925	160.419	3.42495	1.77608	0.00859921	0.0349681
A0A151TP46	Phospholipase DDHD2 (Fragment) OS=Cajanus cajan OX=3821 GN=KK1_022431 PE=4 SV=1	5	162.7	212.347	252.873	167.944	271.72	459.127	589.424	693.111	700.801	707.088	205.958	213.621	572.428	703.937	3.41787	1.7731	0.00155442	0.0130399
A0A151TCG9	Uncharacterized protein OS=Cajanus cajan OX=3821 GN=KK1_019330 PE=4 SV=1	1	231.2	187.602	175.008	215.569	172.642	66.1781	54.3863	57.1171	52.8212	62.767	196.529	192.915	59.0187	57.5797	3.41317	1.77111	4.46926e-05	0.00262721
A0A151TY28	Centrin-2 OS=Cajanus cajan OX=3821 GN=KK1_011245 PE=4 SV=1	1	67.2	61.95	70.8355	57.2284	57.4717	146.397	125.497	188.389	236.023	161.323	66.5611	57.3499	151.266	195.13	3.40245	1.76657	0.000508002	0.00748779
A0A151RPK6	Endochitinase CH5B OS=Cajanus cajan OX=3821 GN=KK1_034048 PE=4 SV=1	4	1104.8	1421.81	799.09	1105.49	1333.14	233.301	558.353	352.092	549.423	449.046	1078.72	1213.99	357.954	496.705	3.39148	1.76192	0.0110953	0.0412433
A0A151R8Q1	Uncharacterized protein OS=Cajanus cajan OX=3821 GN=KK1_039817 PE=4 SV=1	1	18.3	13.5754	12.6216	6.83792	19.2167	35.2603	17.9768	16.9386	33.8989	44.5818	14.6366	11.4631	22.061	38.8751	3.39133	1.76185	0.0797123	0.156931
A0A151S775	Uncharacterized protein OS=Cajanus cajan OX=3821 GN=KK1_027555 PE=4 SV=1	1	88.4	103.226	126.197	79.5559	89.1485	241.971	267.825	359.175	245.592	265.626	104.816	84.2157	285.522	255.413	3.39037	1.76144	0.000322686	0.00589149
A0A151QXG8	Protein IQ-DOMAIN 14 OS=Cajanus cajan OX=3821 GN=KK1_043938 PE=4 SV=1	3	147.5	123.508	96.6144	158.726	169.099	262.444	247.431	207.427	402.13	416.02	120.738	163.831	237.931	409.016	3.38764	1.76028	0.000437011	0.00697045
A0A151TN69	Fasciclin-like arabinogalactan protein 11 OS=Cajanus cajan OX=3821 GN=KK1_022132 PE=4 SV=1	4	99.6	190.036	100.629	133.019	140.864	209.904	180.698	127.623	483.84	363.973	123.958	136.885	169.162	419.648	3.38542	1.75933	0.0121517	0.0438507
A0A151RAT2	Lachrymatory-factor synthase OS=Cajanus cajan OX=3821 GN=KK1_039195 PE=4 SV=1	2	919.3	822.05	713.935	907.414	943.51	352.795	255.439	227.129	310.744	274.092	814.088	925.286	273.544	291.843	3.38259	1.75813	0.000183945	0.00474515
A0A151RL65	GDSL esterase/lipase At1g28600 family OS=Cajanus cajan OX=3821 GN=KK1_035245 PE=3 SV=1	2	180.7	314.877	337.605	342.16	177.398	68.9983	91.4364	79.1433	94.8586	80.0116	267.816	246.371	79.3336	87.1194	3.37582	1.75524	0.00486292	0.0255955
A0A151U7F0	Cysteine-rich receptor-like protein kinase 29 OS=Cajanus cajan OX=3821 GN=KK1_007934 PE=4 SV=1	3	322	644.677	694.917	323.11	399.439	107.437	178.349	195.694	205.059	190.168	524.458	359.253	155.358	197.473	3.3758	1.75523	0.0131358	0.0460329
A0A151U7Y2	Monoglyceride lipase (Fragment) OS=Cajanus cajan OX=3821 GN=KK1_008153 PE=4 SV=1	2	359.6	460.61	498.934	323.724	353.088	135.952	126.885	158.947	124.747	133.836	435.577	338.087	139.964	129.212	3.37104	1.75319	5.98624e-05	0.00288486
A0A151RF76	Syntaxin-121 family OS=Cajanus cajan OX=3821 GN=KK1_037352 PE=3 SV=1	2	69.9	91.4615	106.017	67.1631	98.7628	105.452	277.648	198.351	245.807	306.282	87.8411	81.4445	179.747	274.383	3.36896	1.7523	0.0225706	0.0654856
A0A151SGB9	Chalcone-flavonone isomerase family protein OS=Cajanus cajan OX=3821 GN=KK1_024325 PE=3 SV=1	7	1267.3	1287.64	1447.05	854.258	1281.73	5344.14	2159.73	2343.09	3303.36	3756.35	1331.64	1046.39	3001.62	3522.58	3.36642	1.75121	0.015321	0.0508331
A0A151TWQ7	Zinc finger CCCH domain-containing protein 32 OS=Cajanus cajan OX=3821 GN=KK1_010750 PE=4 SV=1	1	4.3	4.65091	10.2973	4.37985	22.5564	18.9658	11.8908	16.8279	18.8471	20.9619	5.90532	9.9395	15.5981	19.8764	3.36585	1.75097	0.173618	0.276026
A0A151RMB6	Annexin OS=Cajanus cajan OX=3821 GN=KK1_034801 PE=3 SV=1	2	105.1	84.7682	87.634	84.1647	80.7485	204.682	113.752	104.601	242.796	315.897	92.0809	82.4389	134.542	276.945	3.3594	1.7482	0.00660491	0.0301615
A0A151SDM0	Uncharacterized protein OS=Cajanus cajan OX=3821 GN=KK1_025272 PE=4 SV=1	1	9.3	7.79476	12.6216	11.4468	13.9541	8.625	5.05736	5.75944	3.04274	4.65795	9.70809	12.6384	6.30988	3.7647	3.35709	1.74721	0.0113471	0.0419304
A0A151TH42	Putative mannitol dehydrogenase OS=Cajanus cajan OX=3821 GN=KK1_012653 PE=3 SV=1	4	465.9	423.391	512.352	389.785	476.759	867.012	565.4	572.133	1495.21	1400.43	465.801	431.084	654.575	1447.04	3.35675	1.74707	0.000915778	0.0100528
A0A151SKJ6	Thiamine thiazole synthase, chloroplastic OS=Cajanus cajan OX=3821 GN=THI1 PE=3 SV=1	1	2.6	4.44809	5.75431	2.12662	3.22648	5.38699	10.2892	12.1791	4.97797	3.82184	4.05241	2.61944	8.77233	4.36177	3.34893	1.7437	0.0508576	0.113977
A0A151T1A7	Cellulose synthase A catalytic subunit 1 [UDP-forming] OS=Cajanus cajan OX=3821 GN=KK1_023264 PE=4 SV=1	2	70.9	77.365	94.1844	98.2987	149.162	281.767	297.721	228.568	220.971	271.583	80.2398	121.089	267.653	244.974	3.33566	1.73797	0.000578438	0.00797871
A0A151UE47	Uncharacterized protein OS=Cajanus cajan OX=3821 GN=KK1_049566 PE=4 SV=1	6	1170.7	1052.77	1093.22	967.841	1213.83	2856.62	3638.63	3798.37	3508.17	3725.83	1104.49	1083.88	3405.09	3615.37	3.33559	1.73794	2.78704e-05	0.00209612
A0A151TIV9	Peroxiredoxin OS=Cajanus cajan OX=3821 GN=KK1_013271 PE=3 SV=1	1	135.5	110.426	94.2901	90.822	102.305	39.0206	35.4875	30.9955	34.974	32.3538	112.157	96.3926	35.0125	33.6384	3.33419	1.73733	6.82912e-05	0.0031207
A0A151RCY6	Multiple RNA-binding domain-containing protein 1 OS=Cajanus cajan OX=3821 GN=KK1_038429 PE=4 SV=1	2	132.8	119.959	148.278	111.408	124.671	297.539	314.057	354.748	410.946	375.469	133.179	117.853	321.236	392.807	3.33302	1.73683	1.35553e-05	0.0014156
A0A151QZQ0	Dihydroflavonol-4-reductase OS=Cajanus cajan OX=3821 GN=KK1_043216 PE=4 SV=1	2	41.6	48.0562	38.1892	59.6865	42.9995	16.6678	21.2868	26.6788	18.202	12.7054	42.4223	50.6605	21.1536	15.2074	3.33131	1.73609	0.00237717	0.0168037
A0A151RVR1	Uncharacterized protein OS=Cajanus cajan OX=3821 GN=KK1_031792 PE=4 SV=1	9	1021.7	1176.7	1351.12	1290.05	1393.26	2575.74	1258.46	1801.06	3841.25	3986.7	1175.51	1340.66	1800.63	3913.3	3.32902	1.7351	0.00511751	0.0263602
A0A151S2N5	Non-specific lipid-transfer protein OS=Cajanus cajan OX=3821 GN=KK1_029260 PE=3 SV=1	2	3147.8	476.227	231.637	1295.89	633.523	370.134	184.222	295.975	273.007	275.973	702.872	906.078	272.26	274.486	3.32798	1.73465	0.341572	0.454955
A0A151SV45	Dirigent protein OS=Cajanus cajan OX=3821 GN=KK1_014083 PE=3 SV=1	1	21.3	27.1649	25.828	21.996	31.2599	27.2175	52.9982	58.3346	103.245	65.0663	24.6316	26.222	43.8206	81.9619	3.32751	1.73444	0.0179721	0.0563545
A0A151RH13	Carboxymethylenebutenolidase isogeny OS=Cajanus cajan OX=3821 GN=KK1_036764 PE=4 SV=1	1	302.5	338.101	358.101	379.543	351.469	143.577	155.073	164.703	81.7421	147.422	332.093	365.236	154.208	109.775	3.32713	1.73428	0.00101295	0.0105729
A0A151TLK4	Uncharacterized protein OS=Cajanus cajan OX=3821 GN=KK1_021549 PE=4 SV=1	1	217.6	150.789	176.698	367.765	75.7896	52.7038	51.6102	70.9527	62.4973	46.6721	179.647	166.951	57.7895	54.0081	3.3263	1.73392	0.0555419	0.122235
A0A151TUZ9	Putative LRR receptor-like serine/threonine-protein kinase At1g67720 family OS=Cajanus cajan OX=3821 GN=KK1_010076 PE=4 SV=1	2	64.7	61.3415	56.5726	54.9751	65.4668	195.281	184.435	220.598	177.321	174.7	60.7792	59.992	199.542	176.006	3.32615	1.73385	4.10442e-06	0.000733934
A0A151SNM1	Uncharacterized protein OS=Cajanus cajan OX=3821 GN=KK1_002680 PE=4 SV=1	1	105.2	100.994	92.5996	103.01	146.43	46.3322	38.5839	28.4498	43.4675	47.5082	99.4583	122.816	37.0501	45.443	3.31486	1.72895	0.000757035	0.00923528
A0A151U1Z9	Uncharacterized protein OS=Cajanus cajan OX=3821 GN=KK1_005982 PE=4 SV=1	15	1623.5	1961.85	2311.59	1606.84	2259.16	4367.72	6173.95	9330.83	6540.36	3761.37	1945.4	1905.28	6313.15	4959.91	3.3135	1.72836	0.00785365	0.0332082
A0A151T4G7	Uncharacterized protein OS=Cajanus cajan OX=3821 GN=KK1_016432 PE=4 SV=1	3	251.4	241.859	247.167	195.392	202.901	83.5172	87.2722	87.4447	75.8289	73.2183	246.778	199.112	86.0588	74.5122	3.31191	1.72767	4.39803e-09	1.49423e-05
A0A151TIC3	Putative E3 ubiquitin-protein ligase HERC4 OS=Cajanus cajan OX=3821 GN=KK1_013089 PE=4 SV=1	3	204.4	287.597	327.674	213.418	231.846	373.163	975.406	1097.88	497.279	465.873	268.062	222.441	736.569	481.32	3.3113	1.7274	0.0343484	0.0873821
A0A151RSE4	Flavonoid 3',5'-hydroxylase 2 OS=Cajanus cajan OX=3821 GN=KK1_032984 PE=3 SV=1	10	740.6	717.695	601.839	780.004	720.862	4534.22	689.47	611.868	1926.45	2642.87	683.914	749.85	1241.34	2256.4	3.29925	1.72214	0.293518	0.405707
A0A151SZU1	Isoflavone reductase isogeny OS=Cajanus cajan OX=3821 GN=KK1_015768 PE=4 SV=1	4	298.7	333.943	419.802	297.71	393.974	512.189	1146.99	977.46	1235.14	1030.35	347.257	342.476	831.182	1128.1	3.29397	1.71983	0.00768531	0.0328368
A0A151T6J5	Thymidine kinase OS=Cajanus cajan OX=3821 GN=KK1_017210 PE=3 SV=1	1	36.2	58.8061	55.833	22.9178	25.8961	61.3733	72.4308	115.227	82.1721	69.8739	49.167	24.3615	80.0114	75.7739	3.28434	1.7156	0.00840712	0.0345232
A0A151TI25	Uncharacterized protein OS=Cajanus cajan OX=3821 GN=KK1_012993 PE=4 SV=1	5	1636.6	2433.42	2616.19	1467.55	1656.19	3474.45	5021.87	7678.86	4127.13	3619.13	2184.12	1559.02	5117.01	3864.79	3.2822	1.71466	0.0111861	0.0414901
A0A151QQQ0	Protein SAMHD1 isogeny OS=Cajanus cajan OX=3821 GN=KK1_046613 PE=4 SV=1	4	828.4	1049.02	1286.25	947.665	1190.45	370.656	313.096	317.226	297.628	352.476	1037.8	1062.14	332.664	323.893	3.2793	1.71339	0.000185594	0.00474515
A0A151RDJ1	Uncharacterized protein OS=Cajanus cajan OX=3821 GN=KK1_038138 PE=4 SV=1	2	641.6	441.341	386.838	684.958	712.766	353.839	323.88	204.328	185.384	245.246	478.471	698.724	286.092	213.225	3.27693	1.71235	0.00881197	0.0355489
A0A151QX88	Uncharacterized protein OS=Cajanus cajan OX=3821 GN=KK1_044120 PE=4 SV=1	2	129.1	138.721	141.411	117.554	149.567	345.379	329.86	374.229	461.047	407.868	136.306	132.598	349.344	433.643	3.27037	1.70945	1.17602e-05	0.00128888
A0A151SAM3	Lysosomal Pro-X carboxypeptidase OS=Cajanus cajan OX=3821 GN=KK1_026339 PE=4 SV=1	3	91.4	213.159	264.494	132.507	150.174	139.921	321.318	410.09	498.247	423.754	172.725	141.064	264.18	459.493	3.25733	1.70369	0.138388	0.234325
A0A151TZR8	RNA-binding protein 24-B (Fragment) OS=Cajanus cajan OX=3821 GN=KK1_005167 PE=4 SV=1	1	36.6	45.1152	27.7298	21.0742	38.243	107.123	33.886	45.0525	97.5465	87.5365	35.7753	28.3891	54.6857	92.4061	3.25498	1.70265	0.0963688	0.17965
A0A151U174	Putative calcium-binding protein CML27 OS=Cajanus cajan OX=3821 GN=KK1_005656 PE=4 SV=1	1	230.2	154.845	162.118	190.886	215.35	333.262	403.533	1004.69	697.683	488.97	179.451	202.749	513.135	584.077	3.2548	1.70257	0.0255403	0.0714183
A0A151S2U3	Protein Iojap OS=Cajanus cajan OX=3821 GN=KK1_029162 PE=3 SV=1	1	4.2	11.4457	10.403	3.15081	10.3107	22.0993	14.0263	12.5112	14.8691	23.0522	7.93748	5.69976	15.7111	18.514	3.2482	1.69964	0.138138	0.23396
A0A151SZB2	Putative transporter sll0355 family OS=Cajanus cajan OX=3821 GN=KK1_015574 PE=4 SV=1			3.02829	9.76905	2.33146	3.7325	2.98459	4.41672	6.20218		9.57004	5.43907	2.94994	4.3402	9.57004	3.24415	1.69784	0.39774	0.508397
A0A151U8C3	Solute carrier family 35 member F1 OS=Cajanus cajan OX=3821 GN=KK1_008248 PE=4 SV=1	1	32	30.613	44.1057	35.413	49.7802	88.9487	101.793	138.802	116.899	110.843	35.09	41.9865	107.916	113.831	3.24396	1.69776	0.000957411	0.010245
A0A151T9B8	Lipoxygenase OS=Cajanus cajan OX=3821 GN=KK1_018218 PE=3 SV=1	12	6443.8	1858.3	1269.03	2404.99	4027.49	906.182	984.055	991.295	1047.1	1066.09	2476.91	3112.25	959.723	1056.55	3.24286	1.69727	0.101573	0.187145
A0A151S2X3	Uncharacterized protein OS=Cajanus cajan OX=3821 GN=KK1_029153 PE=4 SV=1	1	2.4	8.30183	13.1499	4.07259	10.5132	12.8031	17.0159	20.1484	18.8471	22.8432	6.39886	6.54337	16.3733	20.7492	3.24264	1.69717	0.140101	0.236481
A0A151S0C8	Uncharacterized protein OS=Cajanus cajan OX=3821 GN=KK1_030071 PE=4 SV=1	1	62.2	42.5799	27.4128	23.3275	33.0816	124.149	62.501	60.5483	73.1411	110.843	41.7173	27.7797	77.7399	90.0398	3.24121	1.69653	0.0466758	0.107331
A0A151SQF5	7,8-dihydroneopterin aldolase OS=Cajanus cajan OX=3821 GN=KK1_003223 PE=3 SV=1	2	823	809.475	791.8	641.43	678.154	350.183	553.762	480.818	266.879	233.959	807.99	659.537	453.454	249.877	3.23355	1.69312	0.000514436	0.00751671
A0A151TI67	U1 small nuclear ribonucleoprotein 70 kDa OS=Cajanus cajan OX=3821 GN=KK1_013055 PE=4 SV=1	2	384.1	259.505	230.052	354.962	567.741	166.661	199.17	127.623	105.502	182.957	284.1	448.917	161.806	138.933	3.23118	1.69206	0.0184841	0.05743
A0A151SFS6	Putative aquaporin PIP2-8 OS=Cajanus cajan OX=3821 GN=KK1_024454 PE=3 SV=1	6	2049.3	1870.98	1500.72	1626.71	2319.38	928.743	456.812	512.142	729.937	736.038	1791.94	1942.41	601.185	732.981	3.23097	1.69197	0.00424077	0.0237756
A0A151R088	Uncharacterized protein OS=Cajanus cajan OX=3821 GN=KK1_042972 PE=4 SV=1	19	13045.8	13219.4	15453.4	20853.8	11661	5938.89	6228.3	6176.98	4862.94	4806.91	13864.5	15594.1	6113.41	4834.85	3.22536	1.68946	0.000830042	0.00960544
A0A151U198	HMG-Y-related protein A OS=Cajanus cajan OX=3821 GN=KK1_005664 PE=4 SV=1	7	703.1	660.091	631.315	763.412	919.424	1689.15	1294.12	1193.18	2146.74	2136.09	664.185	837.794	1376.52	2141.41	3.22411	1.6889	0.000180597	0.00474515
A0A151TNT6	Momilactone A synthase OS=Cajanus cajan OX=3821 GN=KK1_022327 PE=4 SV=1	14	1743.4	878.741	999.404	2856.05	3464.5	1173.58	878.884	901.53	1831.51	1752.11	1152.57	3145.6	976.056	1791.37	3.22276	1.6883	0.00684626	0.0306256
A0A151S3H6	Uncharacterized protein At4g06744 family OS=Cajanus cajan OX=3821 GN=KK1_028945 PE=4 SV=1	2	162.3	149.065	145.32	129.229	194.906	332.531	570.525	546.232	611.888	392.087	152.057	158.706	469.708	489.809	3.22122	1.68761	0.00237765	0.0168037
A0A151RPP8	Non-specific lipid-transfer protein OS=Cajanus cajan OX=3821 GN=KK1_033984 PE=3 SV=1	2	207.7	841.724	734.114	188.223	130.44	90.0976	643.451	832.352	434.169	252.353	504.417	156.69	364.065	331.004	3.21921	1.68671	0.551571	0.647534
A0A151SS29	Serine/threonine-protein kinase PBS1 OS=Cajanus cajan OX=3821 GN=KK1_003911 PE=3 SV=1	4	160.1	184.458	178.072	135.272	181.244	336.187	256.614	304.829	526.2	482.595	173.898	156.58	297.376	503.926	3.21833	1.68631	0.00022807	0.0051554
A0A151TAF1	Protein DETOXIFICATION OS=Cajanus cajan OX=3821 GN=KK1_018594 PE=3 SV=1	1	60	63.674	72.6316	81.6043	74.8787	189.536	104.996	106.925	189.9	229.883	65.2248	78.1692	128.622	208.937	3.20334	1.67958	0.00377461	0.0220727
A0A151R6I9	Vacuolar protein sorting-associated protein 13b OS=Cajanus cajan OX=3821 GN=KK1_040524 PE=4 SV=1	1	11.2	11.3443	11.4595	11.7541	17.901	21.8904	27.4796	37.7473	39.4896	33.2944	11.3341	14.5055	28.3172	36.2599	3.1992	1.67771	0.00222644	0.0161979
A0A151TJ11	Uncharacterized protein (Fragment) OS=Cajanus cajan OX=3821 GN=KK1_013350 PE=4 SV=1	3	674.6	615.571	760.104	555.5	906.672	1704.93	1484.71	1646.33	2329.4	2035.45	680.872	709.687	1609.24	2177.47	3.19806	1.6772	0.00051468	0.00751671
A0A151T0T0	Uncharacterized protein OS=Cajanus cajan OX=3821 GN=KK1_023062 PE=4 SV=1	1	68.6	74.4239	66.8207	69.2115	56.5608	149.949	236.006	225.026	138.509	145.019	69.8741	62.5672	199.695	141.726	3.19168	1.67432	0.000430948	0.00692268
A0A151SUB3	Lipoxygenase (Fragment) OS=Cajanus cajan OX=3821 GN=KK1_013810 PE=3 SV=1	13	11879.3	1338.86	933.372	1622.71	5557.79	960.706	976.688	887.916	1140.53	1209.9	2457.69	3003.12	940.963	1174.7	3.19153	1.67425	0.439652	0.548154
A0A151T6A0	Dual oxidase 2 OS=Cajanus cajan OX=3821 GN=KK1_017122 PE=4 SV=1	1	103.7	120.263	246.005	216.798	356.428	63.5668	94.426	110.578	129.585	108.648	145.307	277.98	87.2295	118.656	3.18677	1.67209	0.0541749	0.119791
A0A151TXN6	Vinorine synthase OS=Cajanus cajan OX=3821 GN=KK1_011083 PE=4 SV=1	1	411.3	178.069	123.133	240.867	182.357	66.1781	75.634	70.7313	60.4546	71.5461	208.149	209.58	70.7426	65.7669	3.18671	1.67207	0.0189282	0.0584625
A0A151SWL7	Uncharacterized protein (Fragment) OS=Cajanus cajan OX=3821 GN=KK1_014609 PE=4 SV=1	2	279.9	385.664	389.163	281.22	449.839	622.072	1519.95	1427.5	1036.99	883.61	347.628	355.674	1105.14	957.234	3.17908	1.66861	0.0133554	0.0465624
A0A151TRW2	Putative ribonuclease H protein At1g65750 family OS=Cajanus cajan OX=3821 GN=KK1_008990 PE=4 SV=1	2	157.4	157.888	101.58	137.833	131.452	47.3767	63.5687	63.2048	39.4896	46.7766	136.161	134.604	57.5245	42.9789	3.1681	1.66362	0.000903042	0.00994517
A0A151SSU2	Uncharacterized protein OS=Cajanus cajan OX=3821 GN=KK1_004119 PE=4 SV=1	1	42.2	34.6695	37.0271	22.9178	47.9585	91.4555	97.7359	87.4447	103.567	106.349	37.8379	33.1527	92.1155	104.949	3.16561	1.66249	0.00244859	0.0171413
A0A151T3L3	Ras-related protein RHN1 OS=Cajanus cajan OX=3821 GN=KK1_016107 PE=4 SV=1	7	1148.5	1313.4	1414.83	996.212	1546.48	3136.34	3755.76	3958.64	4359.03	3532.9	1287.49	1241.22	3599.34	3924.29	3.16164	1.66067	0.000364974	0.00629441
A0A151U542	Branched-chain-amino-acid aminotransferase-like protein 2 OS=Cajanus cajan OX=3821 GN=KK1_007069 PE=4 SV=1	1	286.4	238.005	241.357	430.65	235.489	160.394	132.117	98.7345	97.2239	104.363	254.335	318.455	127.9	100.73	3.16146	1.66059	0.00543736	0.0273074
A0A151TP94	Uncharacterized protein OS=Cajanus cajan OX=3821 GN=KK1_022518 PE=4 SV=1	1	244.6	196.324	142.15	170.095	174.261	687.877	225.116	170.68	514.589	575.507	189.696	172.165	297.874	544.196	3.16089	1.66033	0.126172	0.218931
A0A151SP06	Uncharacterized protein OS=Cajanus cajan OX=3821 GN=KK1_002805 PE=4 SV=1	2	163.7	157.381	163.597	139.881	201.383	224.423	206.964	233.106	526.845	494.509	161.532	167.838	221.227	510.421	3.15987	1.65987	0.0001369	0.00422835
A0A151U7Q6	Uncharacterized protein OS=Cajanus cajan OX=3821 GN=KK1_007969 PE=4 SV=1	4	379.8	362.441	442.305	332.02	530.397	861.79	1647.75	1350.47	842.717	728.2	393.403	419.646	1242.39	783.369	3.15807	1.65904	0.00437275	0.024059
A0A151TF86	Ureide permease 1 OS=Cajanus cajan OX=3821 GN=KK1_011960 PE=4 SV=1	2	89.2	172.086	248.647	123.494	205.33	68.0582	282.452	432.781	549.96	442.148	156.278	159.239	202.627	493.117	3.15538	1.65782	0.315888	0.429292
A0A151R604	Patatin OS=Cajanus cajan OX=3821 GN=KK1_040788 PE=3 SV=1	1	95.3	111.339	120.069	92.768	127.403	284.17	255.759	274.612	357.082	327.602	108.407	108.715	271.254	342.025	3.15501	1.65765	7.34297e-05	0.00315521
A0A151QYP4	Putative glutathione S-transferase OS=Cajanus cajan OX=3821 GN=KK1_043630 PE=3 SV=1	4	734	1369.18	1643.88	579.773	1000.18	1197.81	3289.27	3515.13	1514.78	1518.73	1182.16	761.499	2401.47	1516.76	3.15361	1.657	0.132741	0.226969
A0A151TI62	Uncharacterized protein OS=Cajanus cajan OX=3821 GN=KK1_013051 PE=4 SV=1	2	374	520.85	617.369	459.225	720.154	1215.78	1703.38	1815.01	1387.48	1306.68	493.601	575.076	1554.83	1346.48	3.14996	1.65533	0.00261762	0.0176106
A0A151S7V2	Putative calcium-binding protein CML21 OS=Cajanus cajan OX=3821 GN=KK1_027324 PE=4 SV=1	8	441.9	473.895	559.367	389.683	469.978	965.406	1412.75	1783.35	1442.42	1234.56	489.291	427.951	1344.84	1334.45	3.14251	1.65192	0.00113638	0.0113055
A0A151TEV9	Uncharacterized protein OS=Cajanus cajan OX=3821 GN=KK1_011809 PE=4 SV=1	2	114.1	102.82	113.413	131.585	108.984	251.998	176.107	156.733	384.928	310.044	109.987	119.753	190.888	345.463	3.14094	1.6512	0.00126451	0.0119008
A0A151UDT1	Superoxide dismutase [Cu-Zn] OS=Cajanus cajan OX=3821 GN=KK1_048864 PE=4 SV=1	10	1576.7	2265.78	1940.55	831.418	1699.6	3904.27	2491.68	5322.49	3286.7	2607.76	1906.76	1188.73	3727.2	2927.61	3.13544	1.64867	0.0356759	0.0896516
A0A151S0Z0	Peroxidase OS=Cajanus cajan OX=3821 GN=KK1_029943 PE=3 SV=1	3	219.3	239.628	424.45	197.646	288.52	512.084	439.515	460.23	845.298	662.67	281.493	238.798	469.638	748.434	3.13417	1.64808	0.0108118	0.0406239
A0A151S4U8	Nudix hydrolase 2 OS=Cajanus cajan OX=3821 GN=KK1_028479 PE=4 SV=1	1	86.5	127.261	154.511	112.023	157.461	268.606	299.323	403.781	393.637	355.507	119.369	132.813	319.007	374.086	3.13388	1.64795	0.00300741	0.0192061
A0A151UGW7	Ribosome maturation factor rimM OS=Cajanus cajan OX=3821 GN=KK1_048080 PE=3 SV=1	6	1125.5	1153.27	1214.83	894.816	935.009	541.853	550.558	554.423	356.115	387.384	1163.94	914.692	548.92	371.42	3.13375	1.64789	1.50967e-07	0.000229337
A0A151T9Q6	Short-chain type dehydrogenase/reductase OS=Cajanus cajan OX=3821 GN=KK1_018364 PE=4 SV=1	1	80.3	138.214	149.44	58.0477	81.2546	192.147	217.642	232.22	206.887	223.09	118.371	68.6778	213.35	214.836	3.12817	1.64532	0.00490057	0.0257536
A0A151QKP1	Uncharacterized protein (Fragment) OS=Cajanus cajan OX=3821 GN=KK1_050032 PE=3 SV=1	5	1971	1561.87	1337.17	1419.51	1321.61	4892.18	4286.42	3728.08	3845.01	4301.59	1602.65	1369.69	4275.9	4066.9	3.12181	1.64238	0.000182613	0.00474515
A0A151TW34	5'-AMP-activated protein kinase subunit gamma-1 OS=Cajanus cajan OX=3821 GN=KK1_010470 PE=4 SV=1	2	73	122.799	124.823	74.8446	125.379	188.7	254.158	293.097	309.777	294.785	103.817	96.8709	241.34	302.188	3.11949	1.64131	0.00699979	0.0308113
A0A151SKJ5	Uncharacterized protein OS=Cajanus cajan OX=3821 GN=KK1_001502 PE=4 SV=1	2	96.5	91.4615	107.602	81.9115	75.8908	135.116	190.628	238.972	272.685	221.731	98.2944	78.8437	183.265	245.892	3.11872	1.64095	0.00195773	0.0149806
A0A151SQC9	Chalcone synthase 1B OS=Cajanus cajan OX=3821 GN=KK1_003276 PE=3 SV=1	6	1574.8	1226.29	1022.33	1578.67	1294.18	3665.07	1146.03	797.708	3350.67	4541.14	1254.5	1429.37	1496.38	3900.75	3.10941	1.63664	0.159321	0.260021
A0A151S8L9	Glutamate decarboxylase OS=Cajanus cajan OX=3821 GN=KK1_027024 PE=3 SV=1	4	420.7	215.897	306.649	298.939	460.566	1091.38	870.129	824.161	915.504	966.698	303.124	371.054	921.559	940.753	3.10352	1.63391	0.00328172	0.0201987
A0A151S6Y4	UDP-sugar-dependent glycosyltransferase 52 OS=Cajanus cajan OX=3821 GN=KK1_027623 PE=4 SV=1	4	320.5	331.104	359.58	300.475	424.133	703.127	795.495	1018.86	1059.03	1030.56	336.663	356.989	829.076	1044.7	3.10309	1.63371	0.000336727	0.00593837
A0A151U705	Thiamine thiazole synthase, chloroplastic OS=Cajanus cajan OX=3821 GN=THI1 PE=3 SV=1	18	3264.3	11531.7	11986.4	2225.86	2754.35	2544.93	6580.65	7432.37	2536.58	2888.69	7669.92	2476.05	4992.95	2706.92	3.09765	1.63117	0.174828	0.277236
A0A151TGQ6	Putative polygalacturonase non-catalytic subunit JP650 family OS=Cajanus cajan OX=3821 GN=KK1_012450 PE=4 SV=1	3	444.9	595.592	411.772	540.547	667.629	1105.89	1054.2	2054.97	1835.6	1192.65	477.848	600.737	1338.08	1479.61	3.0964	1.63059	0.0083297	0.0343726
A0A151TH13	Very-long-chain (3R)-3-hydroxyacyl-CoA dehydratase OS=Cajanus cajan OX=3821 GN=KK1_012626 PE=3 SV=1	1	55.3	54.851	39.5627	49.9566	53.4235	164.363	57.6962	59.3308	169.903	137.285	49.3248	51.661	82.5551	152.725	3.09632	1.63055	0.0551089	0.121501
A0A151RY30	Putative prenylcysteine oxidase OS=Cajanus cajan OX=3821 GN=KK1_030922 PE=4 SV=1	2	13.3	14.9952	13.6782	5.91614	15.1685	17.8168	29.4015	36.6404	27.5557	31.2042	13.9726	9.47307	26.7744	29.3232	3.09543	1.63014	0.0379119	0.0935068
A0A151RPX7	Putative serine/threonine-protein kinase receptor OS=Cajanus cajan OX=3821 GN=KK1_033886 PE=4 SV=1	1	24.7	96.7351	96.8257	22.713	81.1534	16.0411	26.0916	26.1254	17.557	22.4251	61.389	42.9329	22.1955	19.8423	3.09384	1.6294	0.210985	0.317178
A0A151TH73	Phosphoenolpyruvate carboxykinase [ATP] (Fragment) OS=Cajanus cajan OX=3821 GN=KK1_012684 PE=3 SV=1	1	40.6	39.436	33.8575	35.2082	50.2862	59.7021	34.8469	46.7127	109.05	125.37	37.8464	42.0771	45.9758	116.926	3.08948	1.62737	0.00350374	0.0209946
A0A151T7Z8	COP9 signalosome complex subunit 8 OS=Cajanus cajan OX=3821 GN=KK1_017701 PE=4 SV=1	2	370.4	307.17	320.912	264.116	298.438	124.358	105.851	104.047	106.9	108.23	331.751	280.753	111.054	107.563	3.08424	1.62492	9.82359e-06	0.00111252
A0A151UBZ8	Cytochrome P450 716B2 OS=Cajanus cajan OX=3821 GN=KK1_021094 PE=3 SV=1	2	158.2	229.588	349.755	288.185	298.64	100.647	104.996	81.6891	108.405	101.123	233.331	293.366	95.2168	104.701	3.08103	1.62341	0.00479227	0.0253807
A0A151TX17	2-succinylbenzoate--CoA ligase OS=Cajanus cajan OX=3821 GN=KK1_010841 PE=4 SV=1	7	1882.6	1623.22	1548.16	2570.71	1523.1	569.951	734.848	635.776	736.495	752.238	1678.74	1978.75	643.349	744.325	3.07571	1.62092	0.000852836	0.00973127
A0A151SNP4	Uncharacterized protein OS=Cajanus cajan OX=3821 GN=KK1_002697 PE=4 SV=1	1	215.1	284.352	322.074	203.688	209.378	138.146	161.159	128.841	89.1605	86.4914	270.075	206.514	142.085	87.8158	3.07547	1.62081	0.000525131	0.00757593
A0A151THT5	Uncharacterized protein OS=Cajanus cajan OX=3821 GN=KK1_012918 PE=4 SV=1	1	5.8		5.1204	4.17501	9.1975	15.7277	11.0366	16.9386	18.202	15.4228	5.44962	6.19675	14.3261	16.7549	3.0745	1.62035	0.0222282	0.064899
A0A151QUI2	Uncharacterized protein OS=Cajanus cajan OX=3821 GN=KK1_045173 PE=4 SV=1	48	40952.8	41241.6	46382.6	58209.6	48101.5	18422.3	20687.1	19612.7	17086.3	17349.4	42788.3	52914.7	19552.1	17217.3	3.07334	1.61981	8.39808e-06	0.00105676
A0A151SH06	Stem 28 kDa glycoprotein OS=Cajanus cajan OX=3821 GN=KK1_000298 PE=4 SV=1	7	2076.9	1661.96	790.109	1721.04	1459.04	593.139	536.358	491.886	502.44	529.416	1397.14	1584.63	538.88	515.752	3.07247	1.6194	0.0103652	0.0395918
A0A151RDD1	Huntingtin-interacting protein K OS=Cajanus cajan OX=3821 GN=KK1_038194 PE=4 SV=1	2	228.4	144.704	102.848	162.925	128.213	509.891	257.041	432.006	661.343	297.607	150.357	144.531	383.993	443.645	3.06955	1.61803	0.0357833	0.0897536
A0A151SJE2	Nucleoredoxin OS=Cajanus cajan OX=3821 GN=KK1_001121 PE=4 SV=1	10	1286.4	1518.66	1765.06	1182.31	1420.58	3128.5	3338.6	3570.69	3838.13	4114.1	1510.77	1295.98	3341.06	3973.72	3.06618	1.61644	8.68391e-05	0.00343065
A0A151UAP2	E3 ubiquitin-protein ligase rnf181 OS=Cajanus cajan OX=3821 GN=KK1_020494 PE=4 SV=1	1	17.1	24.9338	21.602	12.1637	18.2046	30.351	49.4747	57.0064	62.3898	33.2944	20.9617	14.8807	44.0717	45.5767	3.0628	1.61485	0.0189078	0.0584526
A0A151TL95	BolA-like protein 2 OS=Cajanus cajan OX=3821 GN=KK1_024177 PE=3 SV=1	1	143.2	94.504	84.6758	76.9954	71.9438	290.228	194.685	178.206	260.213	199.679	104.645	74.4267	215.939	227.945	3.06268	1.61479	0.00511361	0.0263602
A0A151UBV1	Putative oxidoreductase ykwC OS=Cajanus cajan OX=3821 GN=KK1_021057 PE=4 SV=1	3	624	756.536	807.33	576.906	714.992	274.978	320.997	256.349	255.16	220.059	725.029	642.248	282.842	236.96	3.0597	1.61339	0.000127495	0.00412536
A0A151RNF1	Peptidyl-prolyl cis-trans isomerase OS=Cajanus cajan OX=3821 GN=KK1_034461 PE=3 SV=1	1	53.7	91.1573	55.0934	29.2678	38.9514	47.5856	59.2978	80.5822	110.556	96.5246	64.6083	33.7642	61.0358	103.302	3.05952	1.6133	0.0229406	0.0662448
A0A151UEY0	Zinc phosphodiesterase ELAC protein 2 OS=Cajanus cajan OX=3821 GN=KK1_049213 PE=4 SV=1	2	920.7	703.801	649.593	647.575	765.291	250.745	245.296	243.399	226.669	265.208	749.439	703.977	246.46	245.183	3.05666	1.61195	6.15855e-05	0.002947
A0A151QUH7	Anthocyanidin 5,3-O-glucosyltransferase OS=Cajanus cajan OX=3821 GN=KK1_045106 PE=4 SV=1	8	3753.8	1785.89	1381.12	2918.22	2453.57	870.877	868.954	894.003	861.21	999.097	2099.84	2675.83	877.872	927.595	3.04809	1.6079	0.015286	0.0507666
A0A151S495	Uncharacterized protein OS=Cajanus cajan OX=3821 GN=KK1_028604 PE=4 SV=1	1	3.3			2.84355	3.53009	9.14726	5.59122	17.6027	2.93523	6.01661	3.3	3.16828	9.65589	4.2024	3.04767	1.60771	0.183782	0.286829
A0A151QNF4	Polygalacturonase inhibitor OS=Cajanus cajan OX=3821 GN=KK1_047710 PE=4 SV=1	4	1516.9	444.079	447.377	1765.9	2363.6	988.386	960.565	642.971	1213.21	965.444	670.445	2043.01	848.297	1082.26	3.04724	1.6075	0.139584	0.23588
A0A151R6Z4	Uncharacterized protein OS=Cajanus cajan OX=3821 GN=KK1_040373 PE=4 SV=1	3	115.5	174.317	231.003	181.156	238.93	51.0326	70.1886	88.9943	65.8302	75.0995	166.922	208.047	68.3112	70.3123	3.04558	1.60672	0.00780195	0.0330731
A0A151U6M9	Uncharacterized protein OS=Cajanus cajan OX=3821 GN=KK1_007671 PE=4 SV=1	1	26	16.0093	11.2482	13.2904	10.918	44.9743	32.7115	33.5413	34.4365	30.0545	16.7292	12.0459	36.6788	32.171	3.04492	1.6064	0.0118761	0.0431542
A0A151TRF3	Uncharacterized protein OS=Cajanus cajan OX=3821 GN=KK1_008834 PE=4 SV=1	1	61.6	88.8248	83.408	101.269	157.36	114.748	168.099	203.885	261.611	209.607	76.9912	126.236	157.846	234.17	3.04152	1.60479	0.012819	0.045245
A0A151QWF4	Putative membrane protein sll0875 family OS=Cajanus cajan OX=3821 GN=KK1_044425 PE=4 SV=1	1	347.7	380.797	331.477	255.001	317.869	747.519	954.052	909.721	944.962	699.145	352.737	284.705	865.7	812.813	3.04069	1.6044	0.000206488	0.00494325
A0A151TJQ1	Putative DNA-binding protein ESCAROLA OS=Cajanus cajan OX=3821 GN=KK1_013606 PE=4 SV=1	1	14.8	17.3277	22.9755	10.525	21.6456	34.6336	28.1202	29.4459	50.2408	41.8645	18.0616	15.0937	30.6089	45.8618	3.03847	1.60335	0.0137578	0.0472643
A0A151SL11	Protein PPLZ12 OS=Cajanus cajan OX=3821 GN=KK1_001712 PE=4 SV=1	5	401.4	504.725	710.659	399.72	749.098	917.254	1971.06	2228.31	1615.09	1488.11	524.121	547.201	1591.19	1550.3	3.03592	1.60213	0.0213268	0.063062
A0A151SVU6	Glycine cleavage system H protein (Fragment) OS=Cajanus cajan OX=3821 GN=KK1_014345 PE=3 SV=1	3	216.8	220.258	181.03	209.424	190.15	461.634	339.896	738.824	832.074	440.999	205.233	199.554	487.598	605.759	3.03556	1.60196	0.012663	0.0450131
A0A151R064	(+)-delta-cadinene synthase isozyme A (Fragment) OS=Cajanus cajan OX=3821 GN=KK1_043035 PE=4 SV=1	1	15	16.2121	18.7494	19.9476	17.901	36.0959	20.1123	14.9463	43.36	58.1685	16.5821	18.8966	22.1386	50.2214	3.02865	1.59867	0.0230572	0.0664998
A0A151RQJ2	Uncharacterized protein OS=Cajanus cajan OX=3821 GN=KK1_033681 PE=4 SV=1	3	426	408.99	412.617	468.443	329.912	1080.41	1343.56	1159.31	991.945	919.772	415.805	393.122	1189.46	955.177	3.02567	1.59725	9.13649e-05	0.00352741
A0A151TN76	Fasciclin-like arabinogalactan protein 12 OS=Cajanus cajan OX=3821 GN=KK1_022127 PE=4 SV=1	2	137.8	419.74	209.344	242.198	232.453	233.719	187.425	133.268	559.421	530.253	229.631	237.276	180.059	544.642	3.02479	1.59683	0.0727546	0.14744
A0A151RXU8	Protein SHORT-ROOT OS=Cajanus cajan OX=3821 GN=KK1_030987 PE=3 SV=1	1	139.7	163.161	169.302	104.546	187.822	340.887	547.676	407.766	466.423	365.749	156.853	140.129	423.82	413.03	3.0245	1.5967	0.00295493	0.0190682
A0A151TY47	Putative UDP-glucosyltransferase At1g05670 family OS=Cajanus cajan OX=3821 GN=KK1_011175 PE=3 SV=1	3	717.8	706.843	711.293	794.342	769.035	308.611	268.038	209.53	359.34	361.778	711.965	781.586	258.792	360.557	3.02013	1.59461	8.00283e-05	0.00326911
A0A151SPH8	Heat shock protein 101 family (Fragment) OS=Cajanus cajan OX=3821 GN=KK1_002930 PE=3 SV=1	20	5253.5	5168.46	5582.56	4162.31	4102.58	1843.33	1840.16	1804.61	1712.17	1824.22	5331.89	4132.34	1829.28	1767.31	3.01695	1.59309	2.59661e-08	5.88132e-05
A0A151RV19	Taxadien-5-alpha-ol O-acetyltransferase OS=Cajanus cajan OX=3821 GN=KK1_032023 PE=4 SV=1	10	1034.2	953.99	854.028	1202.28	986.623	1297.98	1614.87	1261.92	2688.28	3016.4	944.511	1089.13	1382.97	2847.62	3.01492	1.59212	0.000244987	0.00536997
A0A151R078	Retrovirus-related Pol polyprotein from transposon 297 family OS=Cajanus cajan OX=3821 GN=KK1_043012 PE=4 SV=1	1	32.3	31.5257	24.9828	29.4727	39.6598	48.8391	45.3106	35.0909	95.3962	82.4154	29.4105	34.1889	42.6632	88.6686	3.01486	1.59209	0.00147231	0.012644
A0A151SEQ2	Nucleoside-triphosphatase OS=Cajanus cajan OX=3821 GN=KK1_024890 PE=3 SV=1	4	1702.5	1047.49	826.559	2068.24	1801.92	3460.35	357.514	412.304	2416.06	2393.61	1138.07	1930.49	798.994	2404.81	3.0098	1.58967	0.439409	0.547951
A0A151R6V2	RPM1-interacting protein 4 OS=Cajanus cajan OX=3821 GN=KK1_040479 PE=4 SV=1	2	24.4	21.3843	21.3907	41.2509	38.6478	46.1233	44.7768	45.2738	66.4753	67.9927	22.3479	39.9281	45.3879	67.2297	3.00832	1.58896	1.51814e-06	0.000492564
A0A151RB91	UPF0706 protein At5g01750 family (Fragment) OS=Cajanus cajan OX=3821 GN=KK1_038848 PE=4 SV=1	5	759.4	1532.76	1767.28	1471.64	1571.99	814.264	671.532	688.684	2421.54	1939.5	1271.79	1520.99	722.133	2167.16	3.00106	1.58547	0.0224199	0.0652153
A0A151TY73	Pyruvate dehydrogenase E1 component subunit alpha OS=Cajanus cajan OX=3821 GN=KK1_011282 PE=4 SV=1	1	362.2	208.494	97.7765	184.126	175.273	57.5086	68.6938	69.8458	74.1087	60.8858	194.727	179.645	65.1024	67.1727	2.99108	1.58067	0.0298888	0.0793648
A0A151U876	DNA-directed RNA polymerases I, II, and III subunit RPABC2 OS=Cajanus cajan OX=3821 GN=KK1_008159 PE=3 SV=1	1	36	27.2663	29.6315	26.8097	50.0838	66.4915	96.4547	121.314	46.6929	39.6697	30.7535	36.6433	91.9744	43.0383	2.9907	1.58048	0.0110389	0.0411237
A0A151RCC3	Uncharacterized protein OS=Cajanus cajan OX=3821 GN=KK1_038382 PE=3 SV=1	3	1088.7	627.335	626.244	1813.32	568.449	385.279	347.797	392.049	336.762	342.652	753.443	1015.27	374.525	339.695	2.98878	1.57956	0.0578675	0.125506
A0A151S898	Uncharacterized protein OS=Cajanus cajan OX=3821 GN=KK1_027075 PE=4 SV=1	2	79.6	94.8082	81.295	57.8429	96.1315	122.687	127.098	122.642	221.186	224.553	84.9717	74.5689	124.125	222.863	2.98869	1.57951	0.00141599	0.0124791
A0A151R6P9	Putative LRR receptor-like serine/threonine-protein kinase At5g48740 family OS=Cajanus cajan OX=3821 GN=KK1_040599 PE=4 SV=1	4	300.2	364.57	420.224	312.868	403.285	701.142	700.36	672.081	1044.73	1077.27	358.281	355.211	691.061	1060.88	2.98661	1.57851	0.000189247	0.00474515
A0A151TJQ0	Glutathione peroxidase (Fragment) OS=Cajanus cajan OX=3821 GN=KK1_013605 PE=3 SV=1	4	963.5	1143.53	1119.11	939.574	668.54	323.548	693.1	751.552	399.227	323.526	1072.32	792.554	552.372	359.389	2.98373	1.57712	0.0300486	0.0796111
A0A151SNX7	Uncharacterized protein OS=Cajanus cajan OX=3821 GN=KK1_002776 PE=4 SV=1	2	312.9	221.677	228.045	297.505	303.194	665.733	459.588	533.393	1444.9	387.175	251.024	300.336	546.477	747.949	2.97959	1.57511	0.0797474	0.156931
A0A151S0D5	Uncharacterized protein OS=Cajanus cajan OX=3821 GN=KK1_030059 PE=4 SV=1	5	679.6	750.046	683.93	497.326	640.203	1180.58	1260.17	1242.99	1639.92	1720.34	703.803	564.26	1227.43	1679.65	2.97673	1.57373	3.14378e-05	0.00220433
A0A151SBK6	Syntaxin-51 OS=Cajanus cajan OX=3821 GN=KK1_025895 PE=4 SV=1	7	1224	1200.02	1228.77	902.293	1156.34	2427.42	2679.6	2961.81	2953.84	3128.23	1217.53	1021.45	2680.76	3039.78	2.97595	1.57335	3.04143e-05	0.00219856
A0A151RJM5	2-acylglycerol O-acyltransferase 3 OS=Cajanus cajan OX=3821 GN=KK1_035829 PE=4 SV=1	1	83.4	87.2021	80.5554	97.2745	137.929	40.7962	30.1489	48.1516	48.6282	39.1472	83.675	115.831	38.9793	43.6309	2.97161	1.57125	0.00170269	0.0136507
A0A151SNC1	Formin-like protein OS=Cajanus cajan OX=3821 GN=KK1_002574 PE=3 SV=1	1	51.4	42.2756	40.5136	34.3888	42.6959	103.468	74.9934	84.7883	103.567	124.952	44.4854	38.3179	86.9736	113.758	2.9688	1.56988	0.000539207	0.00768115
A0A151THG2	Uncharacterized protein OS=Cajanus cajan OX=3821 GN=KK1_012775 PE=4 SV=1	1	143.8	215.897	226.46	117.554	148.656	273.516	366.696	602.239	183.019	183.584	191.572	132.193	392.361	183.301	2.96808	1.56953	0.0219357	0.0643055
A0A151TUI7	Uncharacterized protein OS=Cajanus cajan OX=3821 GN=KK1_009971 PE=4 SV=1	1	48.4	72.5985	76.9633	41.6606	63.6451	86.1285	136.494	173.004	143.669	162.472	64.6674	51.4927	126.699	152.782	2.96706	1.56903	0.0169944	0.0545221
A0A151STQ2	Uncharacterized protein OS=Cajanus cajan OX=3821 GN=KK1_004433 PE=4 SV=1	3	308.7	336.073	423.816	323.315	336.288	409.825	771.364	742.476	1007.32	949.14	352.952	329.737	616.851	977.797	2.96538	1.56822	0.00698333	0.0308113
A0A151SU95	Phospholipid-transporting ATPase OS=Cajanus cajan OX=3821 GN=KK1_013807 PE=3 SV=1	1	29.4	51.4029	43.6831	31.9307	39.6598	68.476	81.0794	72.8343	96.7939	115.023	40.4156	35.5861	73.9483	105.516	2.96509	1.56807	0.00275969	0.0182413
A0A151S951	Putative LRR receptor-like serine/threonine-protein kinase At2g16250 family OS=Cajanus cajan OX=3821 GN=KK1_026870 PE=4 SV=1	2	105.2	176.548	220.543	129.127	187.518	216.589	282.239	257.788	502.655	423.44	160.002	155.607	250.71	461.351	2.96483	1.56795	0.0149392	0.049932
A0A151TEH6	Uncharacterized protein OS=Cajanus cajan OX=3821 GN=KK1_011687 PE=4 SV=1	3	361.9	425.317	476.642	281.937	489.004	858.761	845.785	909.942	1108.92	1090.75	418.631	371.306	871.061	1099.8	2.96197	1.56656	0.00145367	0.0126068
A0A151TC84	Thioredoxin OS=Cajanus cajan OX=3821 GN=KK1_019237 PE=3 SV=1	4	842.8	609.182	350.917	484.113	415.834	220.663	215.293	182.08	183.557	198.111	564.796	448.677	205.277	190.695	2.96178	1.56646	0.0077865	0.0330731
A0A151TNK3	4-coumarate--CoA ligase-like 7 OS=Cajanus cajan OX=3821 GN=KK1_022208 PE=4 SV=1	3	285.7	422.478	483.826	237.589	372.924	603.897	824.75	735.282	915.934	848.494	387.973	297.662	715.451	881.569	2.96164	1.5664	0.00674067	0.030415
A0A151TEZ1	Glutathione peroxidase (Fragment) OS=Cajanus cajan OX=3821 GN=KK1_011870 PE=3 SV=1	1	38.9	53.8368	58.5799	37.6662	40.6719	44.661	98.2698	101.723	76.5815	175.118	49.6889	39.1402	76.4286	115.805	2.95872	1.56498	0.0955298	0.178478
A0A151TNT1	Vesicle-associated membrane protein 714 family OS=Cajanus cajan OX=3821 GN=KK1_022350 PE=3 SV=1	4	233.4	282.222	285.73	257.561	281.739	555.118	604.479	743.694	795.627	778.052	266.001	269.379	629.584	786.79	2.95785	1.56455	6.90667e-05	0.00312872
A0A151S0G8	Fasciclin-like arabinogalactan protein 16 OS=Cajanus cajan OX=3821 GN=KK1_030079 PE=4 SV=1	3	520.3	460.102	463.119	500.603	490.32	952.559	1118.91	2689.64	1352.33	581.882	480.397	495.435	1420.56	887.071	2.95706	1.56416	0.05628	0.123175
A0A151R740	Uncharacterized protein OS=Cajanus cajan OX=3821 GN=KK1_040578 PE=4 SV=1	1	203.9	98.0535	36.3932	79.4534	74.6763	267.248	21.9274	10.5189	110.34	123.489	89.9429	77.0279	39.5024	116.73	2.955	1.56316	0.718678	0.782097
A0A151R9R1	Uncharacterized protein OS=Cajanus cajan OX=3821 GN=KK1_039310 PE=4 SV=1	1	105.3	131.622	83.9362	61.53	94.1074	184	122.4	90.1011	229.572	219.954	105.172	76.0949	126.603	224.712	2.95305	1.5622	0.0353325	0.0890191
A0A151R7R8	Dirigent protein OS=Cajanus cajan OX=3821 GN=KK1_040192 PE=3 SV=1	2	217.7	217.114	219.698	200.513	173.35	569.533	319.182	426.029	579.204	523.146	218.168	186.438	426.251	550.462	2.95252	1.56195	0.00155317	0.0130399
A0A151TUP9	Inorganic phosphate transporter 1-4 OS=Cajanus cajan OX=3821 GN=KK1_009960 PE=4 SV=1	2	29.8	35.8865	48.9657	32.9549	61.8234	44.0343	83.8555	100.395	105.18	115.755	37.4122	45.1374	71.8364	110.341	2.94933	1.56039	0.0502731	0.113169
A0A151UA93	Dihydroflavonol-4-reductase OS=Cajanus cajan OX=3821 GN=KK1_020433 PE=4 SV=1	16	3909.4	2977.81	2109.17	2888.72	2523.4	10292.6	7040.2	4818.33	7402.29	8543.66	2906.52	2699.89	7041.55	7952.52	2.9455	1.55851	0.0110191	0.0411177
A0A151TP51	Peptide transporter PTR5 OS=Cajanus cajan OX=3821 GN=KK1_022438 PE=4 SV=1	1	11.5	16.8206	13.6782	12.3686	20.6335	27.5308	21.8207	37.1939	40.2422	41.2374	13.8311	15.9752	28.1656	40.7367	2.94531	1.55842	0.00857385	0.0349067
A0A151T668	Desiccation-related protein PCC13-62 OS=Cajanus cajan OX=3821 GN=KK1_017065 PE=4 SV=1	8	1037.8	1111.18	1194.75	891.641	1010.3	2309.08	2631.02	2576.96	3423.88	2269.24	1112.74	949.12	2501.63	2787.4	2.93683	1.55426	0.000262906	0.0054617
A0A151UD58	Uncharacterized protein OS=Cajanus cajan OX=3821 GN=KK1_021488 PE=4 SV=1	4	332.5	533.729	613.038	335.605	464.311	819.695	1512.15	1255.06	912.386	872.95	477.383	394.747	1158.7	892.45	2.9353	1.55351	0.0135423	0.046901
A0A151SWH2	Protein SSXT OS=Cajanus cajan OX=3821 GN=KK1_014557 PE=4 SV=1	1	53.1	63.4712	52.2409	46.4743	90.5653	162.901	141.192	192.706	180.976	149.408	56.0481	64.8765	164.264	164.436	2.93385	1.55279	0.00254532	0.0174035
A0A151RVH9	Fasciclin-like arabinogalactan protein 12 OS=Cajanus cajan OX=3821 GN=KK1_031865 PE=4 SV=1	2	156	299.057	197.934	193.242	255.73	448.891	297.507	232.442	571.033	662.252	209.797	222.301	314.28	614.953	2.93118	1.55148	0.0253462	0.0711543
A0A151S8U1	EG45-like domain containing protein OS=Cajanus cajan OX=3821 GN=KK1_027068 PE=4 SV=1	2	82.9	90.346	60.376	86.7252	53.4235	66.2826	66.7719	92.9789	229.787	172.61	76.7555	68.0674	74.3805	199.157	2.92588	1.54887	0.0095688	0.0374108
A0A151S4W0	Peroxidase (Fragment) OS=Cajanus cajan OX=3821 GN=KK1_028438 PE=3 SV=1	1	13.6	15.5022	25.1941	7.86212	19.1155	21.0548	44.67	48.9264	19.0621	29.2184	17.4479	12.2592	35.8347	23.6001	2.92308	1.54749	0.132159	0.226372
A0A151U7H4	Pyruvate kinase OS=Cajanus cajan OX=3821 GN=KK1_007950 PE=3 SV=1	3	141.1	104.747	115.42	144.695	121.432	56.4641	44.9903	39.961	42.2849	48.6578	119.486	132.554	46.649	45.3596	2.9223	1.5471	0.000282451	0.00562832
A0A151TRR2	Flavonoid 3'-monooxygenase OS=Cajanus cajan OX=3821 GN=KK1_008936 PE=3 SV=1	6	455.7	414.872	398.671	420.204	508.537	2137.88	481.904	469.971	1045.59	1456.44	422.412	462.265	785.244	1234.04	2.92141	1.54667	0.19356	0.297296
A0A151SLT1	Calmodulin-like protein 4 OS=Cajanus cajan OX=3821 GN=KK1_001960 PE=4 SV=1	5	744.9	947.905	991.586	838.178	1179.11	1965.43	1884.68	2657.65	2636.46	2550.48	887.969	994.136	2143.21	2593.12	2.92028	1.54611	0.000939045	0.0101767
A0A151SW26	Uncharacterized protein OS=Cajanus cajan OX=3821 GN=KK1_014418 PE=3 SV=1	1	80.2	68.5419	69.8846	83.243	82.6714	83.2038	62.3942	78.3685	206.349	218.073	72.6949	82.9567	74.0986	212.13	2.91809	1.54502	9.05565e-05	0.00352741
A0A151S0C9	Protein DETOXIFICATION OS=Cajanus cajan OX=3821 GN=KK1_030036 PE=3 SV=1	1	216.5	297.637	437.234	218.027	459.048	131.461	115.353	101.944	108.943	107.917	304.289	316.362	115.628	108.428	2.9177	1.54483	0.0117761	0.0428824
A0A151STV8	Beta-glucosidase 6 OS=Cajanus cajan OX=3821 GN=KK1_004495 PE=3 SV=1	3	430.9	431.301	329.681	408.937	334.871	984.312	853.899	805.234	1067.53	1091.07	394.231	370.056	877.985	1079.23	2.91641	1.54419	0.000142925	0.00431634
A0A151TJX3	Transmembrane protein 49 OS=Cajanus cajan OX=3821 GN=KK1_013679 PE=4 SV=1	1	4.7	3.02829	4.69779	4.58469	10.0071	12.4897	13.3856	9.85477	10.1386	5.28502	4.05879	6.77345	11.8108	7.32002	2.90993	1.54099	0.045891	0.106209
A0A151UHP5	Uncharacterized protein OS=Cajanus cajan OX=3821 GN=KK1_049441 PE=4 SV=1	2	14.2	21.6885	22.3416	16.5678	20.9371	30.351	73.9257	70.842	34.759	38.9381	19.02	18.6248	54.1693	36.7893	2.90845	1.54025	0.0249912	0.070375
A0A151SED4	Lysosomal Pro-X carboxypeptidase OS=Cajanus cajan OX=3821 GN=KK1_024967 PE=4 SV=1	1	16.5	33.3512	30.0541	24.5565	21.5444	33.5891	98.2698	90.4332	42.8225	45.836	25.478	23.0012	66.8316	44.3036	2.90557	1.53882	0.0729578	0.147764
A0A151SW06	ADP-ribosylation factor GTPase-activating protein AGD12 OS=Cajanus cajan OX=3821 GN=KK1_014386 PE=4 SV=1	2	78.9	93.5912	119.752	86.9301	102.609	160.812	309.252	415.293	283.329	227.793	95.9839	94.4445	274.365	254.048	2.90504	1.53856	0.012792	0.0452127
A0A151SYK8	Chloride channel protein OS=Cajanus cajan OX=3821 GN=KK1_015336 PE=3 SV=1	1	17.8	19.6602	17.6929	18.2065	27.0094	46.5411	43.2819	35.4229	50.0258	56.8098	18.3627	22.1753	41.4772	53.31	2.90317	1.53763	0.000605918	0.00818531
A0A151S454	Reticuline oxidase-like protein OS=Cajanus cajan OX=3821 GN=KK1_028584 PE=3 SV=1	3	245.1	241.555	236.919	182.692	231.34	506.444	672.92	621.941	412.881	374.215	241.168	205.582	596.231	393.073	2.90021	1.53616	0.000134482	0.00419626
A0A151SBT5	Uncharacterized protein OS=Cajanus cajan OX=3821 GN=KK1_025886 PE=3 SV=1	10	2003.1	1788.22	1366.65	1552.04	1563.38	5047.29	1482.68	1709.2	4045.2	5044.68	1697.96	1557.7	2338.65	4517.38	2.90003	1.53607	0.118957	0.210314
A0A151S0X5	Thioredoxin OS=Cajanus cajan OX=3821 GN=KK1_029838 PE=3 SV=1	1	214.5	260.215	224.241	132.097	199.258	416.51	463.752	539.149	389.766	242.633	232.18	162.239	470.479	307.523	2.89992	1.53601	0.00582094	0.0282322
A0A151TP14	Uncharacterized protein OS=Cajanus cajan OX=3821 GN=KK1_022433 PE=4 SV=1	11	1575.1	2125.22	2400.66	1540.88	2258.65	3317.14	6474.41	7360.2	4465.9	4138.55	2003	1865.56	5406.94	4299.11	2.89829	1.5352	0.0147321	0.0494832
A0A151SI55	Uncharacterized protein OS=Cajanus cajan OX=3821 GN=KK1_000668 PE=4 SV=1	5	973.2	1136.23	1200.25	1079.99	1253.4	377.341	423.179	410.533	417.397	460.333	1098.95	1163.47	403.214	438.34	2.88549	1.52881	1.37498e-05	0.0014156
A0A151RQ04	Putative plastidic glucose transporter 1 OS=Cajanus cajan OX=3821 GN=KK1_033845 PE=3 SV=1	1	30.1	87.2021	191.806	48.113	69.6161	134.803	190.201	181.195	176.998	148.677	79.5522	57.8744	166.86	162.221	2.88314	1.52764	0.203279	0.308804
A0A151U677	DNA-directed RNA polymerase III subunit RPC3 OS=Cajanus cajan OX=3821 GN=KK1_007486 PE=4 SV=1	2	134.3	113.367	115.526	86.9301	137.321	271.74	260.671	352.645	311.712	318.301	120.711	109.258	292.322	314.989	2.88298	1.52756	0.000761545	0.00927366
A0A151R3K6	Universal stress protein A-like protein OS=Cajanus cajan OX=3821 GN=KK1_041710 PE=4 SV=1	2	61.9	69.4546	77.3859	56.5114	48.5658	79.8613	147.492	152.859	158.506	143.555	69.2922	52.3882	121.656	150.846	2.87938	1.52576	0.0086857	0.0352354
A0A151RG36	Putative purine permease 5 OS=Cajanus cajan OX=3821 GN=KK1_037248 PE=4 SV=1	1	87	130.709	147.961	97.0696	137.119	187.551	196.287	235.651	357.942	308.163	118.939	115.369	205.476	332.121	2.87877	1.52545	0.00464024	0.0249253
A0A151U0W1	Peroxidase OS=Cajanus cajan OX=3821 GN=KK1_005568 PE=3 SV=1	8	979.9	1268.27	1322.91	1273.15	1390.22	1228.21	2722.85	1767.08	3808.67	3022.46	1180.25	1330.4	1807.94	3392.87	2.8747	1.52341	0.0192459	0.0591384
A0A151UDH2	Leucoanthocyanidin reductase OS=Cajanus cajan OX=3821 GN=KK1_049977 PE=4 SV=1	1	143.3	129.289	121.654	97.2745	136.917	593.975	136.388	138.692	284.511	385.607	131.113	115.406	223.974	331.224	2.87008	1.52109	0.208853	0.315418
A0A151TY13	Arginine/serine-rich-splicing factor RSP31 OS=Cajanus cajan OX=3821 GN=KK1_011246 PE=4 SV=1	1	119.6	81.8272	77.0689	87.2373	108.175	246.254	167.992	106.593	259.783	262.282	91.0268	97.1436	163.984	261.03	2.86761	1.51985	0.0231916	0.0668024
A0A151TYA9	Pectinesterase OS=Cajanus cajan OX=3821 GN=KK1_011313 PE=3 SV=1	25	4417.5	3344.12	4004.13	6415.03	7820.91	7379.18	6311.15	6263.09	12423.6	10003.4	3896.33	7083.18	6631.86	11148	2.86115	1.5166	0.000660979	0.00857565
A0A151RNY3	Sister chromatid cohesion protein PDS5 isogeny B-B OS=Cajanus cajan OX=3821 GN=KK1_034307 PE=4 SV=1	8	868.1	695.485	626.772	761.671	894.933	1306.02	1120.83	899.648	2132.33	2008.27	723.307	825.617	1096.11	2069.37	2.86099	1.51651	0.00143287	0.0125445
A0A151R412	Glucan endo-1,3-beta-glucosidase OS=Cajanus cajan OX=3821 GN=KK1_041519 PE=4 SV=1	1	9.8	4.5495	10.9312	10.3202	10.2095	17.5034	7.72667	14.2822	22.2875	22.7387	7.8696	10.2647	12.4538	22.512	2.86062	1.51633	0.0909087	0.172935
A0A151THB6	UPF0131 protein At3g02910 family OS=Cajanus cajan OX=3821 GN=KK1_012706 PE=4 SV=1	3	245.2	292.87	293.654	244.554	284.876	711.274	543.084	760.075	770.576	737.919	276.276	263.946	664.641	754.071	2.85691	1.51446	0.000151311	0.00447024
A0A151SHW5	ABC transporter C family member 8 OS=Cajanus cajan OX=3821 GN=KK1_000506 PE=4 SV=1	1	98.4	127.971	142.361	117.554	152.502	189.954	195.54	223.697	340.955	350.073	121.478	133.892	202.542	345.484	2.84399	1.50792	0.000845444	0.00970404
A0A151SB64	Reticuline oxidase-like protein OS=Cajanus cajan OX=3821 GN=KK1_026117 PE=3 SV=1	1	15	17.6319	15.7912	15.9533	20.6335	60.851	35.3808	44.6097	36.2642	51.2706	16.1041	18.1431	45.7954	43.1195	2.84372	1.50778	0.00193004	0.0148425
A0A151SX48	Glycosyltransferase OS=Cajanus cajan OX=3821 GN=KK1_014792 PE=3 SV=1	2	472.7	243.887	154.089	327.923	311.695	112.346	114.072	111.463	134.531	134.149	260.925	319.707	112.622	134.34	2.83876	1.50526	0.031353	0.0820977
A0A151R7B9	Aldehyde dehydrogenase OS=Cajanus cajan OX=3821 GN=KK1_040355 PE=3 SV=1	10	1285.8	1389.67	1685.82	1289.44	1748.08	2872.49	4700.91	5102.34	2852.88	2741.01	1444.21	1501.35	4099.56	2796.39	2.83861	1.50518	0.00341466	0.0206797
A0A151TS81	Uncharacterized protein OS=Cajanus cajan OX=3821 GN=KK1_009116 PE=4 SV=1	4	1228.3	1330.03	1115.73	1950.15	1742.21	949.634	884.009	858.142	721.551	584.495	1221.54	1843.25	896.446	649.417	2.83831	1.50503	0.00012246	0.00402103
A0A151RQ09	ATP-citrate synthase OS=Cajanus cajan OX=3821 GN=KK1_033903 PE=4 SV=1	1	81.8	59.4146	67.9829	61.0179	62.7343	183.373	60.7926	60.2163	159.151	193.617	69.1325	61.8701	87.5589	175.54	2.83724	1.50449	0.11123	0.199948
A0A151QSS2	Uncharacterized protein OS=Cajanus cajan OX=3821 GN=KK1_045780 PE=4 SV=1	1	46.8	43.2898	46.43	50.2638	62.1271	84.6661	144.289	175.55	125.177	130.073	45.4789	55.8815	128.958	127.602	2.83555	1.50363	0.00344697	0.0208012
A0A151R9H8	Caffeic acid 3-O-methyltransferase OS=Cajanus cajan OX=3821 GN=KK1_039571 PE=4 SV=1	11	1902.2	1949.57	1756.18	1967.35	1997.55	769.036	714.881	760.407	653.925	747.848	1867.48	1982.39	747.726	699.312	2.83478	1.50324	9.95312e-07	0.000454848
A0A151RDX8	Nuclear transcription factor Y subunit C-2 OS=Cajanus cajan OX=3821 GN=KK1_038055 PE=4 SV=1	1	162.8	156.164	138.664	126.259	181.446	332.113	346.196	466.318	433.954	422.395	152.195	151.358	377.077	428.136	2.82863	1.5001	0.000462297	0.00711057
A0A151RR96	Anthocyanidin 3-O-glucosyltransferase OS=Cajanus cajan OX=3821 GN=KK1_033429 PE=4 SV=1	1	97.7	80.9145	56.15	71.5671	64.1511	25.964	33.0318	22.9156	25.6204	29.532	76.2822	67.7577	26.9864	27.5068	2.82669	1.49911	0.00159504	0.0132014
A0A151RQR0	Galactose oxidase OS=Cajanus cajan OX=3821 GN=KK1_033635 PE=4 SV=1	6	475.4	417.61	466.394	427.783	533.939	1288.58	529.738	517.012	1181.49	1383.49	452.405	477.922	706.682	1278.51	2.82603	1.49877	0.0423533	0.100795
A0A151UEC4	Uncharacterized protein OS=Cajanus cajan OX=3821 GN=KK1_049520 PE=4 SV=1	15	2746.2	4090.33	4941.78	4819.43	5372.39	1406.51	2035.87	2051.76	1910.64	1779.08	3814.68	5088.41	1804.43	1843.69	2.81995	1.49567	0.00429557	0.0238821
A0A151RP32	Uncharacterized protein OS=Cajanus cajan OX=3821 GN=KK1_034217 PE=3 SV=1	1	139.9	255.55	220.438	216.184	206.95	87.9041	89.1941	77.7044	74.4312	75.6221	199.003	211.516	84.7742	75.0243	2.8193	1.49534	0.00145827	0.0126068
A0A151RZL2	Uncharacterized protein OS=Cajanus cajan OX=3821 GN=KK1_030349 PE=4 SV=1	2	82.5	93.3884	97.2483	71.055	83.2786	151.098	215.826	217.167	204.522	229.465	90.8259	76.9244	192.037	216.635	2.8162	1.49375	0.000441789	0.00699668
A0A151QM25	Uncharacterized protein (Fragment) OS=Cajanus cajan OX=3821 GN=KK1_048449 PE=4 SV=1	1	31.6	45.4195	46.2187	32.1356	42.9995	51.6593	136.174	162.6	53.8963	59.5271	40.4808	37.1728	104.581	56.6418	2.81338	1.49231	0.068914	0.142115
A0A151TDP1	Bark storage protein A OS=Cajanus cajan OX=3821 GN=KK1_011387 PE=4 SV=1	13	2553.1	1767.33	1222.54	3293.89	2990.56	1282.94	1254.62	862.79	2056.11	1742.08	1766.92	3138.56	1115.68	1892.59	2.81313	1.49218	0.0241574	0.068768
A0A151TXM3	Pro-hevein OS=Cajanus cajan OX=3821 GN=KK1_011068 PE=4 SV=1	3	347.1	907.441	643.465	267.496	343.777	162.378	238.676	235.762	262.364	241.066	587.398	303.247	209.06	251.489	2.80972	1.49042	0.0324657	0.0841359
A0A151U2G3	Bromodomain and PHD finger-containing protein 3 OS=Cajanus cajan OX=3821 GN=KK1_006043 PE=4 SV=1	1	5.3	9.5188	5.543	11.7541	11.424	20.0103	14.9872	13.9501	19.4922	17.304	6.53935	11.5878	16.1133	18.3655	2.80847	1.48978	0.00604953	0.0288946
A0A151SV73	Endoglucanase OS=Cajanus cajan OX=3821 GN=KK1_014114 PE=3 SV=1	3	324.6	225.734	181.241	267.906	206.039	766.007	256.293	202.114	643.711	675.734	236.81	234.945	341.079	659.528	2.80717	1.48911	0.157084	0.257263
A0A151R9W3	Expansin OS=Cajanus cajan OX=3821 GN=KK1_039259 PE=3 SV=1	3	762.3	457.669	490.165	743.338	652.145	273.202	258.535	216.503	453.414	388.638	555.06	696.25	248.212	419.778	2.80506	1.48803	0.00317277	0.0197506
A0A151R4H7	PI-PLC X domain-containing protein At5g67130 family OS=Cajanus cajan OX=3821 GN=KK1_041391 PE=4 SV=1	1	25	21.1814	30.1597	18.1041	25.6937	52.9127	49.1544	57.0064	52.7136	69.2468	25.183	21.5676	52.9276	60.4173	2.8013	1.4861	0.00120937	0.0116566
A0A151RCX3	Serine/threonine-protein kinase CTR1 OS=Cajanus cajan OX=3821 GN=KK1_038195 PE=4 SV=1	2	95.8	115.395	143.946	69.3139	113.539	185.567	236.434	223.919	253.225	243.574	116.748	88.7119	214.174	248.353	2.79954	1.48519	0.00433085	0.0239838
A0A151U738	Fruit protein pKIWI502 family OS=Cajanus cajan OX=3821 GN=KK1_007795 PE=4 SV=1	10	3317	3530.62	3500.06	4081.6	2715.08	1374.96	1414.03	1172.82	1156.22	1312.63	3447.92	3328.95	1316.21	1231.95	2.79875	1.48478	0.000202918	0.00489256
A0A151RAR6	Heat shock 70 kDa protein OS=Cajanus cajan OX=3821 GN=KK1_039058 PE=3 SV=1	1	20.6	19.7616	16.0025	12.8807	20.3299	44.9743	29.8286	36.7511	37.6619	54.406	18.6764	16.1822	36.6682	45.2662	2.79729	1.48403	0.00609837	0.029035
A0A151U7E8	Uncharacterized protein OS=Cajanus cajan OX=3821 GN=KK1_007952 PE=4 SV=1	1	136.3	84.6668	108.13	102.805	131.553	305.269	239.103	256.349	286.446	314.225	107.659	116.294	265.481	300.014	2.7867	1.47856	0.000976932	0.0103557
A0A151TU58	Uncharacterized protein OS=Cajanus cajan OX=3821 GN=KK1_009810 PE=4 SV=1	2	426.2	432.619	450.123	290.54	395.391	718.899	680.394	821.837	934.641	954.156	436.198	338.935	738.026	944.348	2.78622	1.47831	0.000188614	0.00474515
A0A151R0B3	V-type proton ATPase subunit G OS=Cajanus cajan OX=3821 GN=KK1_042966 PE=3 SV=1	7	1771.4	1740.56	1293.96	1487.62	1713.97	4472.91	3862.96	3286.89	5509.2	3543.88	1586.02	1596.79	3843.84	4418.59	2.78596	1.47817	0.00148691	0.0127088
A0A151RRS7	Uncharacterized protein OS=Cajanus cajan OX=3821 GN=KK1_033195 PE=4 SV=1	2	215.3	257.578	251.605	210.755	237.007	433.014	537.746	729.526	637.261	606.442	240.745	223.496	553.826	621.66	2.78153	1.47588	0.000828457	0.00960544
A0A151UAN0	40S ribosomal protein S6 OS=Cajanus cajan OX=3821 GN=KK1_020532 PE=3 SV=1	1	315.9	126.652	110.56	141.315	66.9848	114.226	81.5065	56.3423	55.0789	63.2896	164.155	97.2931	80.6487	59.0417	2.78032	1.47525	0.167276	0.269473
A0A151T3X7	Putative LRR receptor-like serine/threonine-protein kinase At1g67720 family OS=Cajanus cajan OX=3821 GN=KK1_016264 PE=4 SV=1	5	771.7	874.786	952.918	612.445	887.545	1617.19	1823.5	1862.83	2054.06	2041.92	863.247	737.274	1764.46	2047.99	2.77778	1.47393	0.00033362	0.00591892
A0A151QQZ3	Non-specific lipid-transfer protein OS=Cajanus cajan OX=3821 GN=KK1_046519 PE=3 SV=1	4	3346.7	720.332	346.057	1497.04	372.418	478.659	296.76	274.612	440.19	418.946	941.381	746.676	339.144	429.437	2.77576	1.47288	0.463999	0.570966
A0A151S7D4	Putative LRR receptor-like serine/threonine-protein kinase At1g14390 family OS=Cajanus cajan OX=3821 GN=KK1_027588 PE=4 SV=1	1	61.1	46.7378	48.0148	42.7872	54.7392	129.476	117.382	101.723	125.93	142.928	51.5658	48.3956	115.63	134.16	2.77215	1.47101	0.000302516	0.00580677
A0A151RVV0	Anthocyanin 5-aromatic acyltransferase OS=Cajanus cajan OX=3821 GN=KK1_031733 PE=4 SV=1	3	111.6	114.483	161.484	104.854	135.297	374.73	200.344	203.331	308.702	353.103	127.305	119.107	248.066	330.157	2.77194	1.4709	0.0119511	0.0433109
A0A151S2E5	Serine/threonine-protein kinase SAPK7 OS=Cajanus cajan OX=3821 GN=KK1_029266 PE=3 SV=1	1	30.5	48.6647	47.6979	37.4614	52.0067	92.1867	91.9702	98.7345	108.513	120.981	41.3686	44.1389	94.2457	114.577	2.76967	1.46971	0.00167646	0.0135726
A0A151RWW8	Plasma membrane ATPase OS=Cajanus cajan OX=3821 GN=KK1_031344 PE=3 SV=1	1	35.9	39.436	42.204	34.0815	49.679	111.719	73.4986	78.0365	100.234	116.8	39.0943	41.1477	86.2121	108.201	2.76768	1.46868	0.00173533	0.0138075
A0A151TA63	Uncharacterized protein OS=Cajanus cajan OX=3821 GN=KK1_018518 PE=4 SV=1	2	165.5	132.534	133.804	116.632	110.199	385.175	305.515	262.437	216.993	272.42	143.174	113.37	313.742	243.132	2.76742	1.46854	0.00089996	0.00994517
A0A151TAC6	Uncharacterized protein OS=Cajanus cajan OX=3821 GN=KK1_018573 PE=4 SV=1	3	1033.4	630.479	549.541	736.68	504.893	293.675	280.851	237.533	245.484	268.344	710.089	609.873	269.581	256.659	2.76666	1.46815	0.00440235	0.0241436
A0A151T1E4	Putative inorganic phosphate transporter 1-7 OS=Cajanus cajan OX=3821 GN=KK1_023225 PE=4 SV=1	3	152.2	175.128	179.445	164.359	225.571	368.045	330.927	384.744	451.694	479.877	168.487	192.548	360.525	465.572	2.76325	1.46636	0.000180862	0.00474515
A0A151QYR2	Uncharacterized protein OS=Cajanus cajan OX=3821 GN=KK1_043466 PE=4 SV=1	1	52.9	34.3653	47.9092	70.8502	56.4596	95.1113	70.0819	120.207	116.899	128.297	44.3266	63.2469	92.8802	122.465	2.76279	1.46613	0.0079081	0.0332728
A0A151TQI7	Uncharacterized protein OS=Cajanus cajan OX=3821 GN=KK1_008480 PE=4 SV=1	2	71	84.5654	95.1353	62.759	86.7196	181.598	215.933	215.728	198.823	206.681	82.9719	73.7729	203.757	202.714	2.76195	1.46569	0.000255141	0.00545791
A0A151RA62	Uncharacterized protein OS=Cajanus cajan OX=3821 GN=KK1_039305 PE=4 SV=1	1	37.8	128.681	126.408	32.4428	29.7419	33.1712	28.1202	31.3276	27.9857	41.5509	85.0341	31.063	30.8013	34.1003	2.76073	1.46505	0.0779515	0.154516
A0A151SUN1	Uncharacterized protein OS=Cajanus cajan OX=3821 GN=KK1_013914 PE=4 SV=1	2	130.6	102.719	95.0296	93.1777	46.6429	90.2021	74.9934	133.6	363.211	90.7764	108.43	65.9248	96.6827	181.579	2.75434	1.46171	0.312383	0.42572
A0A151TFJ0	Protein PPLZ12 OS=Cajanus cajan OX=3821 GN=KK1_012093 PE=4 SV=1	1	152.1	197.845	220.121	102.805	167.885	318.639	321.211	462.333	326.441	301.683	187.804	131.375	361.7	313.818	2.75318	1.4611	0.00774121	0.032999
A0A151T7T5	Beta-D-xylosidase 4 OS=Cajanus cajan OX=3821 GN=KK1_017662 PE=4 SV=1	11	1765.1	1768.65	1940.33	2192.27	2222.73	867.326	885.184	988.085	850.351	757.359	1822.9	2207.44	912.018	802.509	2.75068	1.45979	4.47403e-06	0.000745416
A0A151SQA9	UDP-glucuronate 4-epimerase 6 OS=Cajanus cajan OX=3821 GN=KK1_003268 PE=4 SV=1	1	125.7	109.209	76.5406	85.3938	75.992	340.678	78.4101	64.4223	201.189	243.783	101.663	80.5558	119.835	221.464	2.7492	1.45901	0.366338	0.479628
A0A151TNP9	Uncharacterized protein At5g22580 family OS=Cajanus cajan OX=3821 GN=KK1_022290 PE=4 SV=1	1	122.2	166.812	73.6881	56.8187	67.1872	67.6404	60.7926	35.8657	46.5854	37.2659	114.525	61.7859	52.8338	41.6659	2.74864	1.45872	0.0472462	0.108276
A0A151TVA9	Cytochrome P450 76A2 OS=Cajanus cajan OX=3821 GN=KK1_010189 PE=3 SV=1	1	12.8	11.2428	14.7347	13.1879	15.2697	26.0685	27.9067	35.8657	25.1904	49.4939	12.8472	14.1907	29.6598	35.3096	2.74843	1.45861	0.00676396	0.0304689
A0A151SCQ8	Flowering time control protein FCA OS=Cajanus cajan OX=3821 GN=KK1_025569 PE=4 SV=1	1	24.1	34.6695	40.1966	24.3517	46.7441	57.0908	99.0172	122.864	60.0245	76.5627	32.264	33.7387	88.5592	67.7911	2.74483	1.45672	0.0317921	0.0830032
A0A151UEU9	Putative selenium-binding protein (Fragment) OS=Cajanus cajan OX=3821 GN=KK1_049918 PE=4 SV=1	2	83.1	232.934	306.86	76.5857	109.187	121.538	340.75	351.317	261.826	240.543	181.103	91.4448	244.127	250.959	2.74438	1.45648	0.28192	0.39449
A0A151RAJ3	Uncharacterized protein OS=Cajanus cajan OX=3821 GN=KK1_039017 PE=4 SV=1	2	25.4	23.1083	24.3489	15.4412	28.6286	54.8973	42.6413	71.9488	51.9611	64.0212	24.2676	21.0252	55.2249	57.6768	2.74322	1.45587	0.00659303	0.0301615
A0A151RQY7	Biotin carboxyl carrier protein of acetyl-CoA carboxylase OS=Cajanus cajan OX=3821 GN=KK1_033529 PE=4 SV=1	4	1022.1	482.819	272.312	896.352	424.335	320.31	205.256	173.115	241.936	277.018	512.211	616.728	224.94	258.884	2.74175	1.4551	0.141007	0.237518
A0A151S7E6	Uncharacterized protein OS=Cajanus cajan OX=3821 GN=KK1_027434 PE=4 SV=1	9	3760	4761.59	4971.26	4087.13	4751.91	2010.87	3207.06	2716.2	1619.17	1639.86	4464.8	4407	2597.07	1629.49	2.74	1.45418	0.00192763	0.0148425
A0A151TZH1	Uncharacterized protein OS=Cajanus cajan OX=3821 GN=KK1_005026 PE=4 SV=1	3	1430.6	772.661	423.816	666.113	486.474	1117.59	283.093	293.097	1172.57	1305.11	776.655	569.251	452.628	1237.06	2.73307	1.45052	0.353454	0.468171
A0A151U6Y5	Gibberellin receptor GID1 OS=Cajanus cajan OX=3821 GN=KK1_007749 PE=4 SV=1	7	553.1	680.577	664.173	688.748	724.809	598.362	1013.52	890.019	1680.99	1763.19	629.971	706.548	814.202	1721.6	2.73283	1.45039	0.00341341	0.0206797
A0A151TUI8	Putative LRR receptor-like serine/threonine-protein kinase RKF3 OS=Cajanus cajan OX=3821 GN=KK1_009881 PE=4 SV=1	1	3.3	9.82304	13.5725	11.1395	11.5252	12.4897	17.443	23.469	20.8899	20.6484	7.60571	11.3307	17.2275	20.7688	2.73068	1.44926	0.154679	0.254367
A0A151U2P3	Cytochrome P450 93A1 OS=Cajanus cajan OX=3821 GN=KK1_006174 PE=3 SV=1	1	13.4	15.7051	38.6118	8.68147	22.9612	8.31165	48.6206	141.569	42.6074	28.5914	20.1043	14.1187	38.5324	34.9028	2.72918	1.44847	0.637504	0.718501
A0A151SF79	Putative gibberellin receptor GID1L3 OS=Cajanus cajan OX=3821 GN=KK1_024630 PE=4 SV=1	4	444.3	362.441	269.777	482.987	321.512	560.654	598.393	455.36	878.197	1048.01	351.538	394.064	534.579	959.353	2.72901	1.44838	0.00905992	0.0361624
A0A151TLN0	Purple acid phosphatase OS=Cajanus cajan OX=3821 GN=KK1_021544 PE=3 SV=1	6	397.4	466.999	506.119	380.157	499.125	727.36	945.403	999.818	1290.08	1095.35	454.568	435.598	882.597	1188.73	2.72897	1.44836	0.000896982	0.00994517
A0A151T6Q0	Protein STRUBBELIG-RECEPTOR FAMILY 8 OS=Cajanus cajan OX=3821 GN=KK1_017277 PE=4 SV=1	1	70.1	56.4736	54.1426	49.4445	63.8475	135.534	56.7353	67.5215	171.73	136.867	59.8459	56.1864	80.3738	153.311	2.72861	1.44817	0.0425413	0.100896
A0A151U4R2	Metallothionein-like protein type 2 OS=Cajanus cajan OX=3821 GN=KK1_006958 PE=4 SV=1	1	52.3	108.702	157.892	109.155	122.748	221.185	212.41	388.064	223.014	167.28	96.4643	115.752	263.195	193.147	2.72842	1.44807	0.0721291	0.146422
A0A151SWI4	CDPK-related protein kinase OS=Cajanus cajan OX=3821 GN=KK1_014570 PE=4 SV=1	1	101.2	101.907	109.504	93.8946	166.367	179.509	179.524	200.564	294.402	274.092	104.137	124.984	186.275	284.066	2.72781	1.44774	0.00299494	0.0192061
A0A151RX08	Uncharacterized protein OS=Cajanus cajan OX=3821 GN=KK1_031376 PE=4 SV=1	2	99.4	135.273	155.145	104.751	134.387	158.932	280.531	198.019	334.397	313.075	127.775	118.647	206.68	323.56	2.72708	1.44736	0.0106014	0.0401319
A0A151TU49	40S ribosomal protein S20-2 OS=Cajanus cajan OX=3821 GN=KK1_009803 PE=3 SV=1	5	1460.8	969.405	866.601	1459.97	747.378	553.134	358.581	305.825	422.988	460.124	1070.63	1044.58	392.914	441.165	2.72484	1.44617	0.0163478	0.0530723
A0A151UBT5	Uncharacterized protein OS=Cajanus cajan OX=3821 GN=KK1_021027 PE=4 SV=1	1	78.9	74.1197	79.2876	48.2155	62.7343	153.918	134.466	155.958	132.703	168.743	77.3996	54.9978	147.787	149.642	2.72087	1.44407	0.00019514	0.00483933
A0A151U531	Cysteine synthase OS=Cajanus cajan OX=3821 GN=KK1_007111 PE=4 SV=1	12	3079.2	4074.1	4451.98	3438.82	3882.97	1534.88	1814.64	1811.25	1379.64	1433.24	3822.44	3654.15	1715.07	1406.18	2.71831	1.44271	0.000268828	0.00551869
A0A151R5N1	Putative membrane protein STKORF319 family (Fragment) OS=Cajanus cajan OX=3821 GN=KK1_041112 PE=4 SV=1	1	64	85.3767	102.003	84.7793	102.103	147.964	175.893	216.282	235.055	212.847	82.2956	93.0386	177.886	223.676	2.71796	1.44252	0.00246866	0.0171871
A0A151TNZ3	Uncharacterized protein OS=Cajanus cajan OX=3821 GN=KK1_022409 PE=4 SV=1	3	456.3	356.051	347.114	726.336	308.558	184.627	183.154	156.401	173.881	182.225	383.482	473.41	174.228	178.004	2.71719	1.44212	0.0124909	0.0446471
A0A151SX66	Uncharacterized protein OS=Cajanus cajan OX=3821 GN=KK1_014808 PE=4 SV=1	12	557.5	828.642	953.235	649.828	835.222	930.206	2609.88	3303.5	1680.35	1327.79	760.8	736.716	2001.66	1493.7	2.71701	1.44202	0.0894562	0.170986
A0A151TY71	Protein STRUBBELIG-RECEPTOR FAMILY 6 OS=Cajanus cajan OX=3821 GN=KK1_011304 PE=4 SV=1	1	222.1	156.772	107.602	132.507	149.972	480.017	267.931	182.08	356.115	411.526	155.315	140.969	286.098	382.819	2.71562	1.44128	0.0646241	0.135114
A0A151RCP8	Uncharacterized protein OS=Cajanus cajan OX=3821 GN=KK1_038369 PE=4 SV=1	2	520.1	555.331	549.541	536.245	447.916	181.598	271.775	232.774	180.224	220.999	541.435	490.094	225.641	199.573	2.71297	1.43987	0.000415434	0.00679978
A0A151SYR0	Peptide deformylase OS=Cajanus cajan OX=3821 GN=KK1_015302 PE=3 SV=1	2	597.2	537.583	508.971	644.4	469.776	267.98	271.348	277.712	204.522	201.142	546.705	550.203	272.317	202.825	2.7127	1.43973	9.11498e-05	0.00352741
A0A151SGU5	WD repeat-containing protein 43 OS=Cajanus cajan OX=3821 GN=KK1_000183 PE=4 SV=1	1	42.4	44.7096	41.6757	24.4541	36.8261	72.863	82.4675	89.7691	78.5167	78.5485	42.9091	30.0092	81.4027	78.5326	2.7126	1.43967	0.00050456	0.00747733
A0A151S471	Receptor-like protein kinase FERONIA OS=Cajanus cajan OX=3821 GN=KK1_028688 PE=4 SV=1	4	334.6	605.125	622.441	337.141	560.859	536.526	888.707	804.128	1269.33	1094.62	501.368	434.843	726.482	1178.74	2.71073	1.43868	0.0489625	0.111048
A0A151SLS7	LRR repeats and ubiquitin-like domain-containing protein At2g30105 family OS=Cajanus cajan OX=3821 GN=KK1_001982 PE=4 SV=1	3	160.5	196.831	210.718	135.887	203.306	310.492	393.71	471.41	447.931	450.196	188.115	166.213	386.256	449.062	2.70173	1.43388	0.00248898	0.017239
A0A151QSI9	Nudix hydrolase 1 OS=Cajanus cajan OX=3821 GN=KK1_045919 PE=3 SV=1	2	99	94.7068	93.1279	81.3994	95.6255	201.757	209.74	229.453	222.906	254.861	95.5796	88.2262	213.338	238.349	2.70157	1.4338	9.62106e-06	0.00111252
A0A151U9Y4	Peptide transporter PTR1 OS=Cajanus cajan OX=3821 GN=KK1_020361 PE=3 SV=1	1	112.3	121.075	167.506	128.615	207.253	157.574	210.595	267.75	390.949	323.108	131.569	163.266	207.119	355.414	2.70134	1.43368	0.0224391	0.0652153
A0A151S8F4	Putative NAD(P)H-dependent oxidoreductase 1 OS=Cajanus cajan OX=3821 GN=KK1_027011 PE=4 SV=1	14	2669	3501.21	3667.42	3505.19	3332.93	1395.64	1455.56	1362.42	1272.12	1259.12	3248.2	3417.97	1404.02	1265.61	2.70066	1.43331	5.65089e-05	0.00287443
A0A151TCZ7	DNA-binding protein HEXBP OS=Cajanus cajan OX=3821 GN=KK1_019542 PE=4 SV=1	1	40.8	39.7403	40.4079	65.422	41.5827	58.3442	58.3369	58.3346	115.071	103.004	40.3137	52.1577	58.3386	108.871	2.70059	1.43327	0.00118341	0.0115369
A0A151SHD6	Putative isochorismatase family protein rutB OS=Cajanus cajan OX=3821 GN=KK1_000352 PE=4 SV=1	3	514.9	652.181	731.895	511.255	605.692	240.613	315.445	382.087	238.496	226.12	626.393	556.474	307.233	232.226	2.69735	1.43154	0.00236228	0.0167659
A0A151TZ59	Early nodulin-like protein 1 OS=Cajanus cajan OX=3821 GN=KK1_004950 PE=4 SV=1	3	606.4	339.622	245.794	347.895	449.333	181.493	141.086	123.196	142.057	156.619	369.921	395.374	146.66	149.16	2.69585	1.43074	0.0144609	0.0487651
A0A151T806	Transmembrane protein 87B OS=Cajanus cajan OX=3821 GN=KK1_017711 PE=4 SV=1	1	145.6	114.584	79.4989	91.4365	135.601	356.555	140.338	94.9712	238.711	366.586	109.871	111.35	168.125	295.817	2.69241	1.4289	0.185164	0.288248
A0A151TSL6	ZF-HD homeobox protein At4g24660 family OS=Cajanus cajan OX=3821 GN=KK1_009257 PE=4 SV=1	2	214.2	139.532	116.794	220.076	165.658	81.637	70.5089	74.9373	68.1955	73.9499	151.695	190.938	75.5573	71.0144	2.68872	1.42692	0.0042047	0.0236514
A0A151TWJ2	Putative metal-nicotianamine transporter YSL7 OS=Cajanus cajan OX=3821 GN=KK1_010674 PE=4 SV=1	2	434.8	478.763	475.163	457.792	627.147	793.374	857.423	844.306	1276.75	1208.12	462.471	535.82	831.236	1241.96	2.68549	1.42519	0.000149654	0.00446007
A0A151UCN5	(+)-neomenthol dehydrogenase (Fragment) OS=Cajanus cajan OX=3821 GN=KK1_021311 PE=3 SV=1	13	1222.6	1840.55	2174.03	1358.06	1470.58	3399.04	3732.38	4300.77	3661.27	3492.14	1697.59	1413.2	3792.82	3575.71	2.68385	1.42431	0.00211518	0.0156735
A0A151T5X4	Translationally-controlled tumor protein isogeny OS=Cajanus cajan OX=3821 GN=KK1_016982 PE=3 SV=1	12	6954.3	6141.64	5293.39	4638.87	4628.54	2647.92	2570.91	2806.08	2320.48	2221.37	6091.96	4633.7	2673.19	2270.39	2.68323	1.42397	3.4279e-05	0.0023062
A0A151TUY8	Translin OS=Cajanus cajan OX=3821 GN=KK1_010129 PE=4 SV=1	5	542.3	587.884	654.03	434.952	467.954	917.567	1401.11	1377.58	876.799	790.594	592.984	451.151	1209.88	832.581	2.68176	1.42318	0.00163767	0.0134558
A0A151SRK4	1-(5-phosphoribosyl)-5-[(5-phosphoribosylamino)methylideneamino] imidazole-4-carboxamide isomerase, chloroplastic (Fragment) OS=Cajanus cajan OX=3821 GN=KK1_003640 PE=3 SV=1	2	438.2	477.951	486.784	404.533	436.48	260.981	197.248	196.58	166.785	182.225	467.159	420.203	216.299	174.334	2.67967	1.42206	0.000107769	0.00379425
A0A151SI26	Disease resistance protein RPM1 OS=Cajanus cajan OX=3821 GN=KK1_000615 PE=4 SV=1	1	27.3	50.7944	62.0664	57.5356	54.8404	42.363	73.4986	51.4722	111.846	124.848	44.1515	56.1718	54.3183	118.168	2.67642	1.42031	0.0509487	0.114106
A0A151RI58	Uncharacterized protein OS=Cajanus cajan OX=3821 GN=KK1_036294 PE=4 SV=1	4	1508	1703.24	1618.63	1875.18	2011.72	811.235	820.693	748.232	693.92	759.344	1607.96	1942.25	792.722	725.895	2.67566	1.41989	2.85043e-06	0.000660272
A0A151S9F4	Uncharacterized protein OS=Cajanus cajan OX=3821 GN=KK1_026690 PE=4 SV=1	1	133.8	205.046	218.219	194.778	225.369	269.233	589.21	720.782	459.004	369.198	181.579	209.516	485.364	411.66	2.67301	1.41847	0.039864	0.0965158
A0A151TMD8	Uncharacterized protein OS=Cajanus cajan OX=3821 GN=KK1_021818 PE=3 SV=1	8	2626.3	2394.28	2374.03	2307.8	2349.13	1266.85	1234.12	1012.33	897.011	946.736	2462.27	2328.37	1165.38	921.538	2.67191	1.41787	2.07986e-05	0.00181188
A0A151U5K9	Uncharacterized protein OS=Cajanus cajan OX=3821 GN=KK1_007289 PE=4 SV=1	4	1765.7	1741.98	1839.86	2669.34	1470.78	645.26	743.176	900.645	767.674	717.644	1782.03	1981.42	755.893	742.237	2.66952	1.41658	0.00228752	0.0164658
A0A151TRV6	Putative ribonuclease H protein At1g65750 family OS=Cajanus cajan OX=3821 GN=KK1_008991 PE=4 SV=1	1	44.2	47.5492	32.6954	35.413	38.243	63.2534	85.5639	128.177	96.7939	99.66	40.9591	36.8008	88.524	98.2165	2.66887	1.41623	0.00732127	0.031727
A0A151S1D8	WD repeat and FYVE domain-containing protein 3 OS=Cajanus cajan OX=3821 GN=KK1_029683 PE=4 SV=1	1	24.2	27.672	23.6094	14.7242	23.0624	43.6165	36.662	44.9418	49.4883	48.8668	25.0984	18.4276	41.5757	49.1766	2.66864	1.4161	0.00165144	0.0135037
A0A151TEG9	Uncharacterized protein OS=Cajanus cajan OX=3821 GN=KK1_011629 PE=4 SV=1	3	181.2	221.373	234.384	173.987	237.108	357.286	597.325	644.078	609.2	482.177	211.059	203.11	516.085	541.98	2.6684	1.41598	0.00436502	0.0240554
A0A151RHG3	17.5 kDa class I heat shock protein OS=Cajanus cajan OX=3821 GN=KK1_036586 PE=3 SV=1	1	165.3	113.671	88.3736	100.245	89.1485	595.646	174.399	154.409	151.303	181.075	118.417	94.5339	252.194	165.521	2.66776	1.41563	0.198622	0.303288
A0A151U8M4	Uncharacterized protein OS=Cajanus cajan OX=3821 GN=KK1_019870 PE=4 SV=1	1	15.7	10.4315	11.1425	35.8227	22.7588	11.0274	15.2008	26.0147	33.2538	31.9358	12.2202	28.5531	16.3375	32.5881	2.66675	1.41508	0.0376705	0.0931821
A0A151S2M4	Uncharacterized protein OS=Cajanus cajan OX=3821 GN=KK1_029255 PE=4 SV=1	1	132.4	128.985	171.732	124.006	126.999	65.7603	65.2771	79.1433	60.8846	47.4037	143.14	125.493	69.7771	53.7229	2.6644	1.41381	0.000517185	0.00752428
A0A151T1Q2	Carboxypeptidase OS=Cajanus cajan OX=3821 GN=KK1_023331 PE=3 SV=1	8	1034.2	1081.57	1217.89	997.543	1578.56	1875.39	3124.85	3556.63	3232.73	2698.37	1108.55	1254.86	2752.03	2953.49	2.66428	1.41374	0.00759956	0.0326004
A0A151U9M0	Uncharacterized protein OS=Cajanus cajan OX=3821 GN=KK1_020161 PE=4 SV=1	1	52.1	70.3674	83.7249	64.1929	66.2764	122.791	173.331	246.277	158.506	154.529	67.4561	65.2263	173.709	156.505	2.66317	1.41315	0.00625478	0.0293451
A0A151SKP9	Trafficking protein particle complex subunit 3 OS=Cajanus cajan OX=3821 GN=KK1_001532 PE=4 SV=1	7	654.3	640.823	631.632	454.719	606.502	1322.42	935.474	1098.66	1415.44	1381.51	642.184	525.155	1107.7	1398.37	2.66278	1.41293	0.000667446	0.00858957
A0A151TXV3	Wound-induced protein WIN1 OS=Cajanus cajan OX=3821 GN=KK1_011067 PE=4 SV=1	1	215.6	280.599	173.212	113.969	176.588	47.3767	146.745	79.9181	142.594	115.65	218.829	141.865	82.2099	128.418	2.66183	1.41242	0.0985888	0.182986
A0A151SKW8	Uncharacterized protein OS=Cajanus cajan OX=3821 GN=KK1_001706 PE=4 SV=1	1	229.6	135.374	115.526	272.105	275.667	398.44	418.267	358.401	386.326	429.711	153.131	273.88	390.897	407.441	2.66074	1.41183	0.00559899	0.0276629
A0A151S2I8	Patellin-3 OS=Cajanus cajan OX=3821 GN=KK1_029267 PE=4 SV=1	3	284.6	282.019	310.769	211.78	325.257	589.588	675.803	851.943	611.242	586.376	292.18	262.455	697.578	598.68	2.65789	1.41028	0.00120736	0.0116566
A0A151STJ9	Uncharacterized protein OS=Cajanus cajan OX=3821 GN=KK1_004439 PE=4 SV=1	5	537.6	725.504	830.468	504.802	758.409	1380.08	1481.83	2173.63	1485.11	1337.09	686.764	618.746	1644.23	1409.16	2.65736	1.40999	0.00586294	0.0283146
A0A151S982	Epidermis-specific secreted glycoprotein EP1 OS=Cajanus cajan OX=3821 GN=KK1_026791 PE=4 SV=1	3	366.3	528.456	610.608	549.969	760.433	208.128	257.468	268.967	367.726	282.871	490.76	646.695	243.361	322.52	2.65735	1.40999	0.00803017	0.0336198
A0A151R3Y5	Putative sarcosine oxidase OS=Cajanus cajan OX=3821 GN=KK1_041560 PE=4 SV=1	3	880.7	792.031	851.598	870.44	1131.14	558.983	319.182	391.606	340.095	411.422	840.624	992.266	411.872	374.062	2.65268	1.40745	0.00302582	0.0192153
A0A151TFQ0	Haloacid dehalogenase-like hydrolase domain-containing protein 3 OS=Cajanus cajan OX=3821 GN=KK1_012160 PE=4 SV=1	2	284.9	456.35	510.873	182.897	361.893	475.63	731.324	912.045	686.609	650.024	404.981	257.273	682.022	668.066	2.65097	1.40652	0.0557698	0.122441
A0A151S840	Alpha-amylase OS=Cajanus cajan OX=3821 GN=KK1_027256 PE=3 SV=1	4	309.1	386.983	375.111	313.585	469.978	341.932	702.923	864.34	989.58	894.897	355.345	383.898	592.257	941.049	2.64827	1.40505	0.0524963	0.116802
A0A151S6V8	Uncharacterized protein OS=Cajanus cajan OX=3821 GN=KK1_027749 PE=4 SV=1	1	124.2	74.1197	58.6856	86.7252	97.4472	129.476	119.945	172.34	277.953	167.28	81.4446	91.93	138.841	215.629	2.64756	1.40466	0.0394099	0.0959822
A0A151T799	Stress-related protein OS=Cajanus cajan OX=3821 GN=KK1_017489 PE=4 SV=1	1	68.5	77.872	77.4915	84.7793	105.037	74.9521	103.608	186.729	211.833	183.27	74.4918	94.3663	113.187	197.035	2.64505	1.40329	0.0452618	0.105111
A0A151SNZ0	Maspardin OS=Cajanus cajan OX=3821 GN=KK1_002693 PE=4 SV=1	1	88.2	91.1573	100.312	65.934	105.24	174.913	182.94	211.633	240.646	200.933	93.0832	83.3	189.193	219.895	2.63979	1.40042	0.00121799	0.0116994
A0A151RGE3	Uncharacterized protein OS=Cajanus cajan OX=3821 GN=KK1_037123 PE=4 SV=1	1	67.2	107.079	103.27	83.243	98.864	137.728	299.002	331.504	202.586	236.99	90.5768	90.7179	238.998	219.114	2.63863	1.39979	0.0215825	0.0636302
A0A151S7E0	Uncharacterized protein OS=Cajanus cajan OX=3821 GN=KK1_027414 PE=4 SV=1	6	1249	1524.04	1827.18	1743.06	1692.22	637.322	764.21	657.36	660.053	642.708	1515.12	1717.45	684.109	651.323	2.63686	1.39882	0.000214925	0.00496644
A0A151TMV8	Putative inactive receptor kinase At5g67200 family OS=Cajanus cajan OX=3821 GN=KK1_021980 PE=4 SV=1	2	72.5	74.0183	70.9411	69.4163	105.746	231.526	172.584	174.221	163.344	218.073	72.4756	85.6766	190.941	188.735	2.63456	1.39756	0.00124501	0.0117661
A0A151TF25	Uncharacterized protein OS=Cajanus cajan OX=3821 GN=KK1_011845 PE=4 SV=1	3	248.9	228.776	233.644	221.1	302.79	362.195	431.934	492.108	586.192	664.551	236.954	258.741	425.409	624.143	2.63403	1.39727	0.000756807	0.00923528
A0A151SHL3	Uncharacterized protein OS=Cajanus cajan OX=3821 GN=KK1_000530 PE=4 SV=1	2	309.5	532.208	622.335	309.181	501.25	829.305	1111.33	1202.04	1004.85	1013.62	468.01	393.671	1034.73	1009.23	2.6284	1.39419	0.0159934	0.0522729
A0A151RYJ6	Uncharacterized protein OS=Cajanus cajan OX=3821 GN=KK1_030744 PE=4 SV=1	1	25.3	25.7451	23.6094	11.8565	28.0214	30.2466	39.972	33.984	49.9183	45.836	24.8676	18.2273	34.5066	47.8336	2.62428	1.39192	0.0399077	0.0965371
A0A151U5D9	Ammonium transporter OS=Cajanus cajan OX=3821 GN=KK1_007197 PE=3 SV=1	1	59.2	75.6409	67.8772	74.0252	158.574	96.0514	115.887	132.383	156.033	199.365	67.2358	108.344	113.795	176.374	2.62321	1.39133	0.0338461	0.0865773
A0A151S4T5	Transmembrane protein C9orf5 OS=Cajanus cajan OX=3821 GN=KK1_028452 PE=4 SV=1	5	394.8	430.185	524.608	378.724	493.255	874.533	842.688	1111.61	1243.74	1031.29	446.638	432.212	935.689	1132.54	2.62034	1.38975	0.000848776	0.00972585
A0A151U7Q2	Homeobox protein HAT3.1 OS=Cajanus cajan OX=3821 GN=KK1_008035 PE=4 SV=1	2	78.7	54.5467	49.2826	114.891	211.403	114.539	73.9257	93.0896	99.8042	154.738	59.5862	155.847	92.3742	124.272	2.61548	1.38708	0.0423871	0.100795
A0A151TN78	Fasciclin-like arabinogalactan protein 11 OS=Cajanus cajan OX=3821 GN=KK1_022141 PE=4 SV=1	4	183.7	299.969	294.077	328.538	360.577	568.697	342.032	354.859	635.54	688.067	253.055	344.185	410.205	661.282	2.61319	1.38581	0.0211066	0.0627328
A0A151SWK5	Uncharacterized protein OS=Cajanus cajan OX=3821 GN=KK1_014597 PE=4 SV=1	1	132.1	196.121	210.506	94.6115	166.164	201.026	257.681	254.246	372.672	287.783	176.021	125.384	236.155	327.488	2.61189	1.38509	0.031992	0.0833854
A0A151SS51	Uncharacterized protein OS=Cajanus cajan OX=3821 GN=KK1_003844 PE=4 SV=1	20	4461.7	3777.26	3831.49	4200.61	5104.5	1913.83	1732	1881.86	1714.22	1837.71	4011.89	4630.56	1840.83	1774.89	2.60893	1.38346	2.80717e-05	0.00209612
A0A151T3X2	Testis-expressed sequence 2 protein OS=Cajanus cajan OX=3821 GN=KK1_016227 PE=4 SV=1	1	38.6	58.2991	58.263	54.2582	64.1511	109.003	143.648	148.543	128.08	112.202	50.802	58.9977	132.494	119.878	2.60805	1.38297	0.00169575	0.0136201
A0A151T5W7	Putative GMC-type oxidoreductase Rv0492c/MT0511/MT0512 family OS=Cajanus cajan OX=3821 GN=KK1_016969 PE=4 SV=1	5	2198.4	943.037	882.237	1651.7	1634.33	802.043	470.159	664.997	1240.19	1117.72	1222.95	1642.99	630.6	1177.36	2.60544	1.38153	0.0768785	0.152924
A0A151R8S3	BEL1-like homeodomain protein 4 OS=Cajanus cajan OX=3821 GN=KK1_039703 PE=4 SV=1	1	21.6	26.1507	23.9263	19.4355	58.2813	49.4658	70.0819	68.8497	42.1774	49.912	23.8198	33.656	62.0303	45.882	2.60415	1.38081	0.0657263	0.136913
A0A151TKJ6	Ras-related protein Rab7 OS=Cajanus cajan OX=3821 GN=KK1_023917 PE=4 SV=1	1	30.1	25.5423	21.1794	36.2324	45.3272	47.1678	45.7377	67.8535	71.2058	61.0948	25.3462	40.5255	52.7025	65.9569	2.60224	1.37975	0.00435633	0.0240465
A0A151TVB1	Putative aquaporin TIP-type OS=Cajanus cajan OX=3821 GN=KK1_010252 PE=3 SV=1	2	659.2	766.678	784.193	610.09	1007.27	1758.41	2045.91	1932.78	1871.29	1833.74	734.544	783.916	1908.66	1852.42	2.59843	1.37764	0.000689137	0.00875269
A0A151SQZ6	Carboxypeptidase OS=Cajanus cajan OX=3821 GN=KK1_003429 PE=3 SV=1	9	1656.4	1588.84	1865.32	1617.28	2146.92	2152.3	2019.75	2249.23	4609.64	4229.69	1699.55	1863.38	2138.34	4415.58	2.59809	1.37745	0.000257835	0.00545791
A0A151SAY8	GDSL esterase/lipase At5g45950 family OS=Cajanus cajan OX=3821 GN=KK1_026255 PE=3 SV=1	4	1389.8	648.226	332.428	604.252	408.041	386.846	208.352	212.186	259.461	291.232	669.05	496.548	257.643	274.888	2.59681	1.37674	0.149373	0.248163
A0A151TGE6	Vacuolar ATPase assembly integral membrane protein VMA21 homolog OS=Cajanus cajan OX=3821 GN=KK1_012405 PE=3 SV=1	1	62.5	63.2684	52.8748	38.2807	51.1971	109.003	100.405	112.681	115.394	114.501	59.3524	44.2703	107.238	114.946	2.59647	1.37655	0.000196161	0.00484105
A0A151QYL2	High affinity cationic amino acid transporter 1 OS=Cajanus cajan OX=3821 GN=KK1_043555 PE=4 SV=1	3	156.7	196.425	218.853	249.06	323.03	229.019	301.351	397.14	554.691	432.115	188.86	283.644	301.506	489.582	2.5923	1.37423	0.0159703	0.0522386
A0A151TIN4	Cytochrome P450 84A1 OS=Cajanus cajan OX=3821 GN=KK1_013209 PE=3 SV=1	2	205.6	167.015	137.501	135.272	126.897	770.707	232.056	218.606	288.919	391.878	167.763	131.018	339.402	336.483	2.5905	1.37323	0.121538	0.212903
A0A151THQ9	Glutamate receptor OS=Cajanus cajan OX=3821 GN=KK1_012884 PE=3 SV=1	1	20.2	21.08	24.6659	23.8396	30.0455	53.3305	59.1911	57.7812	50.9934	49.912	21.8998	26.7632	56.7117	50.4498	2.5896	1.37273	5.85547e-05	0.00288486
A0A151S565	Protein PPLZ12 OS=Cajanus cajan OX=3821 GN=KK1_028399 PE=4 SV=1	16	2027.4	3140.38	3552.68	1863.91	3016.06	3611.91	7691.61	8320.17	6044.08	5809.61	2828.09	2371.01	6137.08	5925.68	2.58839	1.37205	0.0463168	0.106794
A0A151S5R9	Putative receptor protein kinase ZmPK1 OS=Cajanus cajan OX=3821 GN=KK1_028045 PE=4 SV=1	1	38.1	46.535	48.1205	58.9695	68.1993	86.4418	133.184	128.398	102.492	102.482	44.0229	63.4167	113.914	102.487	2.58762	1.37163	0.00145803	0.0126068
A0A151QWC8	4,5-DOPA dioxygenase extradiol-like protein OS=Cajanus cajan OX=3821 GN=KK1_044351 PE=4 SV=1	2	673.3	502.291	423.711	694.893	523.211	298.793	221.379	230.781	226.347	240.125	523.292	602.973	248.067	233.134	2.58638	1.37093	0.0024372	0.0170906
A0A151SSU3	Importin subunit alpha OS=Cajanus cajan OX=3821 GN=KK1_004199 PE=3 SV=1	2	146.4	131.419	119.646	107.004	103.013	281.558	249.887	284.242	263.331	276.078	132.038	104.99	271.435	269.629	2.58535	1.37036	1.43287e-05	0.00143181
A0A151SLW2	RNA polymerase-associated protein LEO1 OS=Cajanus cajan OX=3821 GN=KK1_001964 PE=4 SV=1	1	27.3	11.5471	7.76168	21.6888	13.3469	16.7723	9.86212	5.09533	24.1152	24.7244	13.475	17.014	9.44593	24.4179	2.58502	1.37018	0.329802	0.443675
A0A151U6C1	WD repeat-containing protein 91 isogeny OS=Cajanus cajan OX=3821 GN=KK1_007522 PE=4 SV=1	1	104.3	127.159	126.619	90.6172	111.312	184.94	193.511	251.701	268.169	250.994	118.862	100.433	208.069	259.44	2.58321	1.36917	0.000750625	0.00922156
A0A151S7B0	Calcium-dependent protein kinase 30 OS=Cajanus cajan OX=3821 GN=KK1_027513 PE=4 SV=1	3	217.8	230.501	252.978	214.34	308.457	404.498	322.279	312.024	579.956	626.3	233.312	257.128	343.91	602.683	2.58316	1.36914	0.00156654	0.013093
A0A151TYB1	Lipoxygenase OS=Cajanus cajan OX=3821 GN=KK1_011329 PE=3 SV=1	1	22.7	43.4926	42.6266	15.9533	40.9755	54.0617	60.5791	87.8874	67.7654	61.7219	34.7836	25.5674	66.0257	64.6731	2.58242	1.36872	0.0833843	0.162675
A0A151SB39	Uncharacterized protein OS=Cajanus cajan OX=3821 GN=KK1_026080 PE=4 SV=1	1	75.1	52.7213	42.3096	55.6921	58.9897	82.2637	117.489	297.635	160.011	82.4154	55.1258	57.3172	142.221	114.836	2.57993	1.36733	0.123644	0.215591
A0A151RQ63	Cysteine-rich receptor-like protein kinase 2 OS=Cajanus cajan OX=3821 GN=KK1_033800 PE=4 SV=1	2	205.1	214.883	262.064	172.143	252.39	280.096	395.952	533.504	540.607	534.642	226.043	208.44	389.669	537.616	2.57924	1.36694	0.0130887	0.0459153
A0A151T223	Nuclease PA3 OS=Cajanus cajan OX=3821 GN=KK1_023493 PE=4 SV=1	1	15.7	10.8372	16.4251	17.2847	19.1155	35.0514	36.3417	37.5259	31.2111	29.323	14.0856	18.1771	36.2923	30.2523	2.57655	1.36544	0.000569913	0.00793557
A0A151S002	WRKY transcription factor 1 OS=Cajanus cajan OX=3821 GN=KK1_030228 PE=4 SV=1	2	97.9	75.5395	72.6316	91.7438	117.283	126.238	155.18	161.714	217.208	201.873	81.2882	103.73	146.867	209.401	2.57603	1.36515	0.00149042	0.0127229
A0A151RM11	Fasciclin-like arabinogalactan protein 16 OS=Cajanus cajan OX=3821 GN=KK1_034938 PE=4 SV=1	2	91.6	82.6385	118.484	83.1405	83.5822	121.329	194.258	419.609	164.204	90.1494	96.4375	83.3611	214.649	121.667	2.57493	1.36454	0.136998	0.23255
A0A151TYV1	Uncharacterized protein OS=Cajanus cajan OX=3821 GN=KK1_004823 PE=4 SV=1	1	203.1	176.447	154.3	146.641	167.885	495.163	303.06	271.956	359.663	453.436	176.833	156.904	344.29	403.836	2.57379	1.36389	0.00711604	0.0311757
A0A151SNU9	Copper chaperone for superoxide dismutase OS=Cajanus cajan OX=3821 GN=KK1_002651 PE=4 SV=1	5	776	810.489	799.09	312.458	695.966	588.23	352.922	452.925	322.463	296.248	795.063	466.326	454.727	309.078	2.57237	1.3631	0.0447421	0.104332
A0A151STZ4	Inositol-1-monophosphatase OS=Cajanus cajan OX=3821 GN=KK1_004604 PE=3 SV=1	2	855.9	736.152	645.578	559.699	391.849	362.404	217.642	303.058	338.16	284.648	740.935	468.313	288.063	310.252	2.57213	1.36296	0.00524293	0.0267661
A0A151RJ60	Uncharacterized protein At4g06744 family OS=Cajanus cajan OX=3821 GN=KK1_036011 PE=4 SV=1	16	5488.6	5774.52	4301.75	5344.03	3934.89	2338.85	2324.26	1821.43	2067.93	1936.68	5146.84	4585.65	2147.34	2001.23	2.57184	1.3628	0.00072491	0.00904528
A0A151RN52	Uncharacterized protein OS=Cajanus cajan OX=3821 GN=KK1_034563 PE=4 SV=1	1	169.7	159.206	139.192	114.993	158.979	261.817	155.713	229.453	342.246	353.208	155.508	135.209	210.704	347.684	2.57145	1.36258	0.00920107	0.0364555
A0A151R3A9	Ras-related protein RABH1B OS=Cajanus cajan OX=3821 GN=KK1_041831 PE=4 SV=1	3	141.3	135.273	116.794	85.8035	140.459	367.418	156.247	151.752	246.129	323.004	130.694	109.781	205.764	281.959	2.56838	1.36086	0.0876538	0.168489
A0A151RYH6	Desiccation protectant protein Lea14 isogeny OS=Cajanus cajan OX=3821 GN=KK1_030709 PE=4 SV=1	4	692.1	581.394	454.772	517.195	485.766	1878.21	885.931	989.635	1316.85	1257.24	567.733	501.234	1180.88	1286.7	2.56707	1.36012	0.015932	0.0521727
A0A151TDX8	4-coumarate--CoA ligase-like 5 OS=Cajanus cajan OX=3821 GN=KK1_011469 PE=4 SV=1	3	526.9	545.088	516.156	404.943	587.88	191.416	221.165	207.427	223.766	236.676	529.247	487.912	206.31	230.131	2.5653	1.35913	0.000159274	0.00459927
A0A151T5N7	60S ribosomal protein L27 OS=Cajanus cajan OX=3821 GN=KK1_016873 PE=3 SV=1	1	521.9	276.745	168.457	342.877	243.282	176.062	93.3583	87.9981	132.811	151.289	289.769	288.818	113.092	141.749	2.56225	1.35741	0.0808271	0.158505
A0A151R1V4	Uncharacterized protein OS=Cajanus cajan OX=3821 GN=KK1_042400 PE=4 SV=1	3	187.3	147.544	110.56	137.321	199.967	288.243	225.009	144.115	371.489	372.02	145.106	165.709	210.647	371.755	2.56195	1.35724	0.0439697	0.103189
A0A151QMT7	Isoflavone 2'-hydroxylase OS=Cajanus cajan OX=3821 GN=KK1_047977 PE=3 SV=1	1	32.3	61.95	70.8355	38.588	41.3803	68.0582	84.9232	90.5439	104.857	99.7645	52.1393	39.9598	80.5852	102.279	2.55956	1.35589	0.0326093	0.0844436
A0A151RT71	Uncharacterized protein OS=Cajanus cajan OX=3821 GN=KK1_032728 PE=3 SV=1	18	7336.7	8134.02	8444.33	10032.5	8413.86	3433.09	3967.92	3507.16	3662.02	3519.21	7957.75	9187.6	3628.56	3589.91	2.55929	1.35574	2.02198e-05	0.00180781
A0A151RI70	GDSL esterase/lipase At5g45920 family OS=Cajanus cajan OX=3821 GN=KK1_036427 PE=4 SV=1	1	189.5	179.996	143.418	123.187	125.683	319.057	200.024	244.174	333.645	303.773	169.756	124.429	249.776	318.359	2.55857	1.35534	0.00406719	0.0232474
A0A151R192	Amino acid permease 6 OS=Cajanus cajan OX=3821 GN=KK1_042637 PE=4 SV=1	1	251.2	140.242	164.126	153.81	184.179	508.115	171.943	171.786	416.214	445.179	179.483	168.311	246.667	430.453	2.55749	1.35473	0.166742	0.268818
A0A151TLZ0	D-xylose-proton symporter-like 2 OS=Cajanus cajan OX=3821 GN=KK1_021633 PE=3 SV=1	3	443.1	595.998	688.684	431.879	657.711	909.002	946.898	1218.97	1427.37	1299.78	566.572	532.965	1016.14	1362.08	2.55567	1.3537	0.00647723	0.029961
A0A151RX84	Expansin OS=Cajanus cajan OX=3821 GN=KK1_031187 PE=3 SV=1	1	177.8	136.692	110.138	158.419	149.567	279.783	155.607	95.414	357.297	352.372	138.847	153.929	160.751	354.826	2.55551	1.35361	0.0906091	0.172547
A0A151UCS3	Signal peptide peptidase-like 2B OS=Cajanus cajan OX=3821 GN=KK1_021354 PE=4 SV=1	1	95.4	87.6078	95.6635	62.0421	79.6353	206.353	155.073	180.973	157.969	176.999	92.8138	70.2904	179.578	167.214	2.5548	1.35321	0.000328023	0.00589291
A0A151SNR2	Ferritin OS=Cajanus cajan OX=3821 GN=KK1_002721 PE=3 SV=1	7	1463.1	1381.35	1377.53	1664.7	2204.71	752.011	850.055	910.274	736.172	763.838	1406.78	1915.77	834.862	749.878	2.55478	1.3532	0.000190127	0.00474969
A0A151SGV5	Uncharacterized protein OS=Cajanus cajan OX=3821 GN=KK1_000179 PE=4 SV=1	4	347	415.683	557.465	291.462	437.188	675.656	862.975	1300.55	891.528	741.682	431.622	356.965	911.906	813.161	2.55461	1.3531	0.020105	0.0610426
A0A151SMA7	Starch synthase, chloroplastic/amyloplastic OS=Cajanus cajan OX=3821 GN=KK1_002097 PE=3 SV=1	17	1476.4	1639.96	2334.41	1499.91	2380	1869.23	3866.7	5688.97	4694.58	4405.27	1781.3	1889.39	3451.54	4547.62	2.55297	1.35218	0.0911461	0.17312
A0A151T3M5	Xyloglucan endotransglucosylase/hydrolase OS=Cajanus cajan OX=3821 GN=KK1_016145 PE=3 SV=1	1	53.6	33.6554	36.9214	47.8058	51.2983	39.4384	12.9585	14.2822	30.566	25.247	40.5352	49.5212	19.398	27.7795	2.55291	1.35214	0.118977	0.210314
A0A151TPC8	Bromodomain-containing protein 4 OS=Cajanus cajan OX=3821 GN=KK1_022526 PE=4 SV=1	2	107.8	106.978	107.18	81.3994	149.365	165.93	199.704	154.852	262.686	285.17	107.319	110.264	172.481	273.697	2.55033	1.35068	0.0062954	0.0294353
A0A151U9V0	FACT complex subunit SPT16 OS=Cajanus cajan OX=3821 GN=KK1_020236 PE=4 SV=1	1	27.5	30.9172	37.8723	27.3218	45.3272	87.0685	80.9727	65.7505	97.0089	67.4701	31.814	35.1912	77.3926	80.9024	2.54298	1.34652	0.00480585	0.0254328
A0A151SRC2	Uncharacterized protein OS=Cajanus cajan OX=3821 GN=KK1_003603 PE=4 SV=1	1	14.3	16.5164	18.4325	11.242	16.1806	22.9349	25.878	24.9079	42.1774	27.8598	16.3284	13.4871	24.5427	34.279	2.54162	1.34575	0.00629858	0.0294353
A0A151SCY5	Fatty acyl-CoA synthetase A OS=Cajanus cajan OX=3821 GN=KK1_025361 PE=4 SV=1	1	87.6	119.553	138.981	117.963	111.616	164.363	289.82	501.516	253.225	304.923	113.329	114.746	288.009	277.874	2.54136	1.3456	0.0364303	0.0911093
A0A151RMB5	Polygalacturonase QRT3 OS=Cajanus cajan OX=3821 GN=KK1_034848 PE=4 SV=1	1	53.5	67.0207	74.1107	41.4558	67.3896	150.158	126.565	123.307	139.046	129.446	64.2907	52.8554	132.826	134.16	2.53826	1.34384	0.00247672	0.0172001
A0A151TAD1	Uncharacterized protein OS=Cajanus cajan OX=3821 GN=KK1_018607 PE=4 SV=1	2	59.1	54.3439	60.4817	53.7461	72.4498	97.7226	115.033	134.707	162.162	133.209	57.9145	62.4011	114.834	146.974	2.53777	1.34356	0.000901919	0.00994517
A0A151QVW5	Uncharacterized protein OS=Cajanus cajan OX=3821 GN=KK1_044523 PE=4 SV=1	1	63.1	82.4357	92.5996	74.3325	102.103	100.334	128.914	182.966	211.618	186.928	78.3883	87.1179	133.262	198.89	2.53724	1.34326	0.0164821	0.053306
A0A151S8T4	Putative NADH dehydrogenase OS=Cajanus cajan OX=3821 GN=KK1_026903 PE=4 SV=1	11	1157.3	1441.89	1526.82	1251.85	1456.71	2022.98	2638.82	2953.51	3433.24	3392.44	1365.8	1350.4	2507.53	3412.78	2.52723	1.33756	0.00114174	0.0113258
A0A151TBJ3	Uncharacterized protein OS=Cajanus cajan OX=3821 GN=KK1_018999 PE=4 SV=1	7	1052.5	1188.56	1089.84	988.837	1250.46	1906.83	3570.62	3228.78	2092.66	1919.23	1108.84	1111.98	2801.34	2004.07	2.52636	1.33706	0.0051317	0.0263766
A0A151RKH9	Putative glutathione S-transferase GSTU6 OS=Cajanus cajan OX=3821 GN=KK1_035568 PE=3 SV=1	2	99.5	145.211	161.273	109.77	133.678	199.668	394.991	362.275	290.962	272.002	132.575	121.135	305.711	281.322	2.52371	1.33555	0.0147166	0.0494706
A0A151T822	DnaJ isogeny subfamily C member 2 OS=Cajanus cajan OX=3821 GN=KK1_017760 PE=4 SV=1	1	10.9	18.9503	33.7519	17.1823	27.819	47.1678	47.019	50.476	31.3186	40.1923	19.1035	21.8631	48.1949	35.4791	2.52283	1.33504	0.0720081	0.146332
A0A151R8Y4	DnaJ protein isogeny ANJ1 OS=Cajanus cajan OX=3821 GN=KK1_039655 PE=3 SV=1	1	14.9	15.5022	23.0811	15.646	25.1877	44.2432	43.8158	44.0563	36.9093	43.2231	17.4694	19.8516	44.0381	39.9416	2.52086	1.33392	0.00354745	0.0211159
A0A151SB14	Uncharacterized protein OS=Cajanus cajan OX=3821 GN=KK1_026092 PE=4 SV=1	1	335.9	409.395	415.787	258.483	335.074	659.257	691.071	590.064	683.814	802.926	385.249	294.297	645.395	740.98	2.5178	1.33216	0.000590461	0.00808908
A0A151SI54	Putative inositol transporter 2 OS=Cajanus cajan OX=3821 GN=KK1_000648 PE=3 SV=1	5	681.6	643.662	763.802	698.375	1086.61	810.817	976.047	1396.4	1840.65	1661.5	694.581	871.128	1033.87	1748.78	2.51775	1.33214	0.0168796	0.0542816
A0A151SL54	Transcription factor TT8 OS=Cajanus cajan OX=3821 GN=KK1_001783 PE=4 SV=1	1	234.7	204.031	196.877	183.819	207.557	525.245	512.868	440.639	452.661	440.894	211.253	195.328	491.455	446.739	2.51605	1.33116	2.90648e-05	0.0021236
A0A151TG95	Polyol transporter 5 (Fragment) OS=Cajanus cajan OX=3821 GN=KK1_012341 PE=3 SV=1	5	1305.5	1331.35	1658.99	2246.65	2911.82	879.964	1135.46	1216.32	1094.94	943.809	1423.33	2557.7	1067.16	1016.57	2.51601	1.33114	0.00259559	0.017524
A0A151S6Z2	Abscisic stress-ripening protein 2 OS=Cajanus cajan OX=3821 GN=KK1_027618 PE=4 SV=1	15	2877.6	3333.07	2742.33	3022.79	2926.09	6805.64	6731.41	3789.96	7807.93	7168.48	2973.94	2974.05	5578.74	7481.38	2.51565	1.33093	0.00600834	0.0288069
A0A151S6D2	Cysteine proteinase RD21a OS=Cajanus cajan OX=3821 GN=KK1_027857 PE=3 SV=1	2	71.5	93.6927	109.926	68.9042	95.6255	99.6028	205.576	414.96	196.351	162.786	90.3035	81.1727	204.056	178.782	2.51386	1.3299	0.131651	0.225828
A0A151SKC1	Peroxidase OS=Cajanus cajan OX=3821 GN=KK1_001416 PE=3 SV=1	14	2973.2	3964.68	3731.02	2419.33	2551.84	3652.12	3915.6	4112.6	6431.12	6039.75	3529.82	2484.7	3888.84	6232.36	2.50829	1.32671	0.000487763	0.00733485
A0A151SDI7	RING-type E3 ubiquitin transferase OS=Cajanus cajan OX=3821 GN=KK1_025278 PE=4 SV=1	1	50.2	88.2163	102.108	44.1187	55.4476	73.0719	101.366	123.417	124.21	123.802	76.7546	49.4598	97.0525	124.006	2.5072	1.32608	0.0625097	0.132075
A0A151QNX3	Nucleotide exchange factor SIL1 OS=Cajanus cajan OX=3821 GN=KK1_047482 PE=4 SV=1	1	54.6	61.6457	61.1156	31.9307	63.3415	109.63	110.762	117.883	113.351	89.4178	59.0313	44.9727	112.7	100.676	2.50597	1.32537	0.00949245	0.0373487
A0A151SHM1	Senescence-induced receptor-like serine/threonine-protein kinase OS=Cajanus cajan OX=3821 GN=KK1_000467 PE=4 SV=1	1	68.2	76.2494	86.0493	76.7905	96.1315	116.524	254.585	236.98	140.122	138.748	76.4873	85.9185	191.567	139.433	2.50455	1.32455	0.0209004	0.0624309
A0A151RVP4	Transcription factor RF2a OS=Cajanus cajan OX=3821 GN=KK1_031827 PE=4 SV=1	2	78.8	63.0655	53.403	50.5711	78.1172	122.164	115.033	83.5707	160.871	153.798	64.2631	62.8528	105.505	157.295	2.50259	1.32342	0.00905062	0.0361624
A0A151UAA2	Uncharacterized protein OS=Cajanus cajan OX=3821 GN=KK1_020430 PE=4 SV=1	1	28.4	29.8017	28.6806	19.2307	21.7468	45.1832	55.8811	46.7127	53.1437	49.2849	28.9545	20.4501	49.041	51.1779	2.50258	1.32342	4.80915e-05	0.00264347
A0A151TVI8	23.2 kDa heat shock protein OS=Cajanus cajan OX=3821 GN=KK1_010310 PE=3 SV=1	2	300.3	307.778	300.944	348.715	372.519	141.175	155.927	135.703	230.217	231.137	302.989	360.42	144.02	230.677	2.50257	1.32341	2.11834e-06	0.000575764
A0A151TW11	Lipoxygenase OS=Cajanus cajan OX=3821 GN=KK1_010474 PE=3 SV=1	8	1222	918.799	825.819	1024.79	1462.38	623.221	514.363	505.943	481.582	497.122	975.122	1224.19	545.345	489.29	2.50196	1.32306	0.00301766	0.0192153
A0A151T699	Uncharacterized protein OS=Cajanus cajan OX=3821 GN=KK1_017098 PE=4 SV=1	4	682.4	664.249	550.387	556.831	600.328	1621.68	942.093	1050.4	1441.35	1450.91	629.525	578.171	1170.77	1446.12	2.5012	1.32262	0.00364487	0.0215364
A0A151TM69	Ras-related protein ARA-3 OS=Cajanus cajan OX=3821 GN=KK1_021784 PE=4 SV=1	7	1019	960.785	846.633	731.559	882.991	2143.63	1581.66	1777.49	1943.11	2079.55	939.359	803.716	1819.8	2010.17	2.5011	1.32256	0.000331371	0.00589444
A0A151TAC9	Frataxin isogeny OS=Cajanus cajan OX=3821 GN=KK1_018572 PE=4 SV=1	2	218	224.517	235.651	195.392	311.695	84.5617	106.171	107.147	97.439	100.705	225.939	246.785	98.7156	99.0586	2.49996	1.32191	0.000855736	0.00973127
A0A151T2K1	V-type proton ATPase subunit F OS=Cajanus cajan OX=3821 GN=KK1_023723 PE=3 SV=1	4	513.5	567.399	529.679	360.8	487.588	909.942	843.008	886.145	1113.43	986.66	536.39	419.43	879.259	1048.13	2.49894	1.32132	0.000236755	0.00529195
A0A151SSK5	Heat shock cognate 70 kDa protein OS=Cajanus cajan OX=3821 GN=KK1_004006 PE=3 SV=1	1	197.3	187.704	178.388	188.223	178.714	142.324	151.015	158.504	75.2913	74.995	187.639	183.407	150.469	75.143	2.49709	1.32025	2.39294e-06	0.000625386
A0A151S3T8	Uncharacterized protein At3g61260 family OS=Cajanus cajan OX=3821 GN=KK1_028867 PE=4 SV=1	2	319.8	336.073	309.924	281.22	274.048	555.954	466.208	324.199	734.882	652.637	321.753	277.611	438.003	692.54	2.49464	1.31883	0.00512234	0.0263602
A0A151QUB6	Anthranilate N-benzoyltransferase protein 2 OS=Cajanus cajan OX=3821 GN=KK1_045228 PE=4 SV=1	7	1528.7	1487.83	1438.81	1510.67	1531.2	646.932	576.611	608.659	683.169	691.829	1484.66	1520.9	610.059	687.485	2.49304	1.3179	2.26783e-07	0.000229337
A0A151R149	Uncharacterized protein OS=Cajanus cajan OX=3821 GN=KK1_042549 PE=4 SV=1	20	4628.4	6065.07	6712.28	6199.95	6128.78	2164.52	3264.72	3269.85	2507.23	2442.1	5732.96	6164.26	2848.25	2474.45	2.49116	1.31682	0.00254033	0.0174008
A0A151RIE9	Trehalase OS=Cajanus cajan OX=3821 GN=KK1_036277 PE=3 SV=1	3	251.7	224.314	217.796	160.365	227.798	303.911	544.259	652.047	476.959	452.704	230.815	191.13	476.004	464.673	2.49047	1.31642	0.0154398	0.0510777
A0A151TGX3	Protein lap1 OS=Cajanus cajan OX=3821 GN=KK1_012580 PE=4 SV=1	2	54.4	86.8979	87.3171	53.7461	97.2447	160.081	199.063	183.076	162.699	158.501	74.4565	72.2947	180.02	160.586	2.49008	1.31619	0.00842209	0.0345372
A0A151RVG1	Fasciclin-like arabinogalactan protein 11 OS=Cajanus cajan OX=3821 GN=KK1_031864 PE=4 SV=1	3	244.2	505.84	384.091	319.832	451.863	577.471	436.312	371.24	901.85	900.437	362.019	380.158	453.935	901.143	2.48921	1.31569	0.0395885	0.0961697
A0A151RVQ2	Protein BRASSINOSTEROID INSENSITIVE 1 OS=Cajanus cajan OX=3821 GN=KK1_031787 PE=4 SV=1	1	90.7	111.136	105.595	110.282	102.71	94.4846	177.068	165.809	243.441	265.313	102.102	106.428	140.509	254.142	2.4891	1.31562	0.0134477	0.0467116
A0A151S8D2	Uncharacterized protein (Fragment) OS=Cajanus cajan OX=3821 GN=KK1_027136 PE=4 SV=1	1	35.4	27.7734	23.9263	26.6049	19.2167	17.6079	38.1569	61.4338	78.6242	40.1923	28.6529	22.611	34.5591	56.2146	2.48616	1.31392	0.284831	0.397174
A0A151TKL6	Cytochrome P450 750A1 family OS=Cajanus cajan OX=3821 GN=KK1_023924 PE=3 SV=1	5	606.4	675.709	712.984	596.468	542.44	1093.46	1396.52	1850.76	1343.19	1250.55	663.539	568.813	1413.84	1296.04	2.4856	1.31359	0.00164874	0.0135037
A0A151TTW7	Putative disease resistance protein RGA1 OS=Cajanus cajan OX=3821 GN=KK1_009742 PE=3 SV=1	1	27	33.6554	46.9583	19.0259	39.6598	56.7774	48.8341	43.1708	69.7007	66.843	34.9443	27.4693	49.2829	68.2569	2.48484	1.31315	0.0587209	0.126697
A0A151RN97	26S proteasome non-ATPase regulatory subunit 5 OS=Cajanus cajan OX=3821 GN=KK1_034498 PE=4 SV=1	5	682.4	689.096	686.36	494.765	651.538	1220.69	1255.9	1290.25	1385.12	1435.86	685.946	567.766	1255.29	1410.26	2.48387	1.31259	4.88233e-05	0.00265403
A0A151RV62	Putative transporter MCH1 OS=Cajanus cajan OX=3821 GN=KK1_031992 PE=4 SV=1	3	454.1	548.333	640.93	405.148	519.77	832.23	1056.13	1068.66	1247.72	1041.01	542.42	458.894	979.34	1139.69	2.48355	1.3124	0.00198014	0.0150001
A0A151TU66	Uncharacterized protein OS=Cajanus cajan OX=3821 GN=KK1_009843 PE=4 SV=1	3	827	1063.92	1412.4	1209.45	1050.38	505.817	716.697	617.956	438.792	469.844	1075.12	1127.11	607.336	454.053	2.48234	1.3117	0.00547695	0.0274273
A0A151S0E3	Aquaporin SIP1-1 OS=Cajanus cajan OX=3821 GN=KK1_030056 PE=3 SV=1	3	261.5	234.557	218.113	276.202	284.674	813.742	331.675	351.317	539.639	642.29	237.393	280.406	456.001	588.732	2.47999	1.31033	0.0486203	0.110501
A0A151U9M1	Uncharacterized protein OS=Cajanus cajan OX=3821 GN=KK1_020222 PE=4 SV=1	4	215.5	310.618	336.443	201.947	284.775	391.651	725.452	688.794	656.398	538.195	282.398	239.812	580.585	594.366	2.47847	1.30945	0.0182086	0.0568237
A0A151TK58	Annexin OS=Cajanus cajan OX=3821 GN=KK1_023768 PE=3 SV=1	3	295.6	262.345	249.809	267.291	405.106	461.843	631.812	774.353	730.152	606.756	268.572	329.061	609.079	665.6	2.47829	1.30935	0.00575497	0.0280524
A0A151TYH1	Glycosyltransferase OS=Cajanus cajan OX=3821 GN=KK1_004641 PE=3 SV=1	1	218.5	125.435	65.7642	91.0269	92.2858	146.397	33.1385	25.904	45.7253	52.8383	121.699	91.6542	50.0893	49.1533	2.47591	1.30796	0.356473	0.471063
A0A151TAE0	Uncharacterized protein OS=Cajanus cajan OX=3821 GN=KK1_018605 PE=4 SV=1	6	365.9	385.157	350.706	311.127	415.126	746.37	616.971	527.527	846.48	935.135	366.985	359.384	623.957	889.704	2.47564	1.3078	0.00101733	0.0105901
A0A151SUN2	Xanthine dehydrogenase OS=Cajanus cajan OX=3821 GN=KK1_013896 PE=4 SV=1	1	99.8	143.69	149.863	90.6172	105.037	200.817	230.881	239.415	222.046	262.7	129.048	97.5612	223.073	241.519	2.47557	1.30776	0.00203437	0.0151907
A0A151TC18	Uncharacterized protein OS=Cajanus cajan OX=3821 GN=KK1_019189 PE=4 SV=1	3	308.6	321.165	364.229	250.392	323.131	534.855	804.464	811.433	490.291	419.365	330.496	284.446	704.15	453.443	2.47551	1.30773	0.0035003	0.0209946
A0A151SDJ3	Sulfate transporter 1.3 OS=Cajanus cajan OX=3821 GN=KK1_025243 PE=3 SV=1	1	37.9	82.9427	79.1819	68.0849	71.3366	54.5839	134.893	88.6622	167.537	144.496	62.9044	69.6918	86.7489	155.591	2.47345	1.30652	0.139639	0.235914
A0A151SZ23	Uncharacterized protein OS=Cajanus cajan OX=3821 GN=KK1_015502 PE=3 SV=1	2	257.5	279.991	257.944	197.236	300.867	572.144	469.304	566.488	622.316	581.255	264.941	243.602	533.806	601.435	2.46893	1.30389	0.00080033	0.00947429
A0A151TLC1	Putative mannitol dehydrogenase OS=Cajanus cajan OX=3821 GN=KK1_024172 PE=3 SV=1	12	4384.3	4039.32	3551.52	3425.61	3727.73	2413.63	1332.35	1301.21	1626.81	1798.93	3976.86	3573.47	1611.43	1710.71	2.4679	1.30329	0.00511701	0.0263602
A0A151TBI9	Uncharacterized protein OS=Cajanus cajan OX=3821 GN=KK1_018992 PE=4 SV=1	1	165.2	247.64	258.366	160.263	187.215	388.935	428.304	418.834	403.098	452.704	219.46	173.215	411.678	427.181	2.46619	1.30228	0.00165949	0.0135337
A0A151QZM0	Lectin-domain containing receptor kinase A4.2 OS=Cajanus cajan OX=3821 GN=KK1_043137 PE=4 SV=1	2	108.9	115.598	130.211	100.347	136.411	219.723	248.712	274.17	276.34	301.161	117.908	116.997	246.527	288.484	2.46573	1.30201	0.000318103	0.00585774
A0A151TK42	Uncharacterized protein (Fragment) OS=Cajanus cajan OX=3821 GN=KK1_023763 PE=4 SV=1	1	74.2	68.3391	59.0025	48.3179	52.1079	27.7397	28.4406	31.549	27.1256	27.1282	66.8828	50.1771	29.1972	27.1269	2.46555	1.30191	3.69512e-05	0.00239127
A0A151SNP0	Cyclin-C1-2 OS=Cajanus cajan OX=3821 GN=KK1_002616 PE=3 SV=1	1	29.4	36.5964	38.8231	30.5993	51.6019	62.9401	57.803	68.1856	87.9778	83.0425	34.697	39.7364	62.8333	85.4746	2.46345	1.30068	0.00517921	0.0265205
A0A151TVQ5	Uncharacterized protein OS=Cajanus cajan OX=3821 GN=KK1_010387 PE=4 SV=1	19	2735.9	3571.8	4703.43	2688.7	3903.62	4155.27	8893.02	13736.5	5271.6	4972.15	3582.07	3239.7	7977.04	5119.68	2.46228	1.29999	0.128227	0.221536
A0A151U890	Epsin-2 OS=Cajanus cajan OX=3821 GN=KK1_008249 PE=4 SV=1	2	62.3	97.0393	88.1623	71.2599	124.975	129.998	151.336	126.074	176.891	225.18	81.0786	94.3699	135.363	199.58	2.46156	1.29958	0.0205798	0.0618761
A0A151U310	UDP-N-acetylglucosamine--dolichyl-phosphate N-acetylglucosaminephosphotransferase OS=Cajanus cajan OX=3821 GN=KK1_006331 PE=4 SV=1	1	473.7	279.991	238.398	328.333	295.3	186.716	124.536	91.208	150.228	138.016	316.216	311.379	128.48	143.993	2.4612	1.29936	0.0224733	0.0652869
A0A151U581	Putative prefoldin subunit 4 (Fragment) OS=Cajanus cajan OX=3821 GN=KK1_007162 PE=4 SV=1	4	561.7	397.631	388.212	433.928	369.483	716.497	804.143	1658.5	1119.56	387.384	442.607	400.411	984.966	658.559	2.45989	1.29859	0.153943	0.253585
A0A151U5I1	L-allo-threonine aldolase OS=Cajanus cajan OX=3821 GN=KK1_007224 PE=4 SV=1	1	15.3	13.1697	22.3416	10.7299	19.4191	24.5017	29.0812	38.9648	36.1567	34.8621	16.5118	14.4348	30.2803	35.5035	2.45957	1.29841	0.0275792	0.0749602
A0A151TCB3	Starch synthase, chloroplastic/amyloplastic OS=Cajanus cajan OX=3821 GN=KK1_019268 PE=3 SV=1	10	2161.5	960.785	1185.77	2596.01	2223.13	1329	916.361	765.277	1136.23	1277.21	1350.4	2402.34	976.796	1204.66	2.45941	1.29831	0.0779041	0.154516
A0A151SFL0	Uncharacterized protein OS=Cajanus cajan OX=3821 GN=KK1_024468 PE=3 SV=1	9	5524.4	3710.02	3061.93	5093	3662.25	2228.75	1817.52	1592.53	1649.71	1869.27	3973.92	4318.77	1861.56	1756.06	2.45935	1.29828	0.00728536	0.0316349
A0A151SRK1	Purple acid phosphatase OS=Cajanus cajan OX=3821 GN=KK1_003677 PE=3 SV=1	10	1065.1	1346.16	1417.99	997.645	1281.02	1782.33	2641.7	3409.98	2840.95	2720.32	1266.84	1130.49	2522.75	2779.98	2.45909	1.29813	0.00858506	0.0349314
A0A151R0K2	Transmembrane 9 superfamily member OS=Cajanus cajan OX=3821 GN=KK1_042815 PE=3 SV=1	5	896	648.53	437.974	550.584	621.885	1670.56	448.057	553.87	1330.93	1554.79	633.717	585.149	745.649	1438.51	2.45837	1.2977	0.276062	0.388615
A0A151SQY4	Syntaxin-32 OS=Cajanus cajan OX=3821 GN=KK1_003453 PE=3 SV=1	1	55.7	57.1835	59.3195	31.1114	53.0187	111.197	85.991	104.047	89.053	96.0021	57.3818	40.6139	99.8295	92.4623	2.45802	1.29749	0.00429921	0.0238821
A0A151U0C0	Sucrose transport protein SUC4 OS=Cajanus cajan OX=3821 GN=KK1_005282 PE=4 SV=1	1	75.4	132.839	190.221	103.727	146.531	124.567	179.844	256.571	424.708	215.878	123.97	123.285	179.13	302.796	2.45606	1.29635	0.16821	0.27021
A0A151R258	Uncharacterized protein OS=Cajanus cajan OX=3821 GN=KK1_042256 PE=4 SV=1	2	75.3	34.4667	37.5553	78.8389	44.4164	81.2192	56.0946	48.2623	110.771	115.232	46.0209	59.1755	60.3573	112.979	2.45496	1.2957	0.120903	0.212308
A0A151SS48	Uncharacterized protein OS=Cajanus cajan OX=3821 GN=KK1_003853 PE=4 SV=1	33	7036	6798.09	6906.89	5523.98	6833.57	13173.3	12004.2	21678.8	15320.6	10890.6	6912.98	6143.98	15078.4	12917.1	2.45417	1.29524	0.00812504	0.0338087
A0A151RPD0	Putative isoaspartyl peptidase/L-asparaginase 2 OS=Cajanus cajan OX=3821 GN=KK1_034101 PE=4 SV=1	4	401	206.972	185.256	309.386	277.893	740.207	252.449	278.044	570.28	652.846	248.662	293.217	373.147	610.168	2.4538	1.29502	0.223647	0.331158
A0A151RE28	Carboxypeptidase OS=Cajanus cajan OX=3821 GN=KK1_037757 PE=3 SV=1	4	157.8	187.602	185.467	190.784	203.205	281.141	438.234	508.046	443.415	422.395	176.416	196.896	397.049	432.778	2.45317	1.29465	0.00317404	0.0197506
A0A151TUU7	SAP domain-containing ribonucleoprotein OS=Cajanus cajan OX=3821 GN=KK1_010065 PE=4 SV=1	7	2048.9	1484.79	1496.81	1463.45	1259.16	665.524	689.042	754.43	721.766	633.72	1657.49	1357.47	702.009	676.312	2.45078	1.29324	0.000366706	0.00630827
A0A151S5A6	Putative receptor protein kinase ZmPK1 OS=Cajanus cajan OX=3821 GN=KK1_028245 PE=4 SV=1	1	68.7	103.428	104.644	74.1276	105.442	121.433	183.154	205.213	240.431	194.871	90.5948	88.4092	165.877	216.456	2.44834	1.2918	0.0166332	0.0536416
A0A151SRW2	Plasma membrane ATPase (Fragment) OS=Cajanus cajan OX=3821 GN=KK1_003755 PE=3 SV=1	1	26.6	35.9879	40.3023	36.2324	39.8622	55.4195	68.9074	63.6475	72.3885	94.5389	33.7901	38.004	62.4075	82.7256	2.44822	1.29173	0.00277759	0.0183062
A0A151QTE1	Basic blue protein OS=Cajanus cajan OX=3821 GN=KK1_045553 PE=4 SV=1	3	467.4	370.249	201.737	159.033	138.738	217.425	97.2021	113.345	182.804	174.7	326.831	148.54	133.802	178.706	2.44265	1.28845	0.0821944	0.160676
A0A151TCW6	Glyceraldehyde-3-phosphate dehydrogenase OS=Cajanus cajan OX=3821 GN=KK1_019487 PE=3 SV=1	33	19916.6	21992.8	23450.1	31260.5	25264.1	12273	13903.3	13695.5	11210.8	11807.9	21737.7	28102.8	13270.3	11505.5	2.44256	1.28839	0.000122718	0.00402103
A0A151U190	Ferritin OS=Cajanus cajan OX=3821 GN=KK1_005702 PE=3 SV=1	3	287.8	359.195	355.883	263.399	354.606	410.974	590.064	811.433	776.167	717.853	332.59	305.619	581.642	746.441	2.44239	1.28829	0.014957	0.0499669
A0A151U7V9	Putative inositol transporter 1 OS=Cajanus cajan OX=3821 GN=KK1_008120 PE=3 SV=1	4	271.4	343.07	372.787	293.203	449.029	770.394	515.644	625.704	837.557	757.777	326.2	362.845	628.749	796.669	2.44227	1.28822	0.00658965	0.0301615
A0A151SMJ7	Purple acid phosphatase OS=Cajanus cajan OX=3821 GN=KK1_002230 PE=3 SV=1	1	70.7	85.2753	114.152	79.1462	112.931	138.041	217.962	331.947	186.782	171.983	88.2896	94.5414	215.354	179.23	2.43918	1.28639	0.034893	0.0883376
A0A151S3C5	Monoacylglycerol lipase ABHD6 OS=Cajanus cajan OX=3821 GN=KK1_029006 PE=4 SV=1	2	138.7	148.051	179.973	128.922	182.964	234.868	439.515	508.821	351.492	383.412	154.608	153.584	374.502	367.105	2.43841	1.28594	0.0128723	0.0453435
A0A151SFN9	Carboxypeptidase OS=Cajanus cajan OX=3821 GN=KK1_024511 PE=3 SV=1	3	390.3	403.919	398.671	368.277	538.594	874.115	905.684	1093.68	1030	912.351	397.59	445.367	953.114	969.395	2.43817	1.2858	0.000425282	0.00687611
A0A151TJC0	Aquaporin TIP2-3 OS=Cajanus cajan OX=3821 GN=KK1_013477 PE=3 SV=1	1	19.3	19.4574	31.6389	27.0146	21.5444	25.3373	33.1385	31.2169	57.9818	53.3609	22.8185	24.1249	29.7049	55.6234	2.43764	1.28549	0.0106134	0.0401327
A0A151T4Z9	Uncharacterized protein OS=Cajanus cajan OX=3821 GN=KK1_016629 PE=4 SV=1	1	71.5	132.94	130.423	120.626	139.75	60.3288	50.8628	49.2585	47.553	61.3039	107.425	129.837	53.2683	53.9924	2.43741	1.28535	0.0101913	0.0391327
A0A151REU6	Tubulin-specific chaperone E OS=Cajanus cajan OX=3821 GN=KK1_037607 PE=4 SV=1	1	138.4	164.683	140.988	102.293	146.531	283.752	261.525	283.135	297.735	298.966	147.567	122.43	275.94	298.35	2.4369	1.28505	0.000438025	0.00697045
A0A151TTA9	Cellulose synthase A catalytic subunit 8 [UDP-forming] (Fragment) OS=Cajanus cajan OX=3821 GN=KK1_009478 PE=4 SV=1	1	80.6	78.4805	53.5087	51.3905	71.9438	178.777	69.3344	66.1932	124.532	176.268	69.6905	60.8048	93.6178	148.159	2.43663	1.28489	0.175215	0.277618
A0A151U6N9	Upstream activation factor subunit spp27 OS=Cajanus cajan OX=3821 GN=KK1_007654 PE=4 SV=1	1	5.2	4.34667	4.27519	13.2904	9.39991	9.56507	10.2892	11.2937	11.6438	10.0926	4.58886	11.1771	10.3586	10.8405	2.43571	1.28434	0.000666663	0.00858957
A0A151TVK3	Uncharacterized protein OS=Cajanus cajan OX=3821 GN=KK1_010330 PE=4 SV=1	12	3748.1	4408.77	5594.07	5183.33	5217.45	2072.28	2487.52	2084.64	2158.24	2113.73	4521.53	5200.36	2206.73	2135.87	2.43478	1.28379	0.000496932	0.00743756
A0A151RF49	Uncharacterized protein OS=Cajanus cajan OX=3821 GN=KK1_037380 PE=4 SV=1	5	1116.8	1333.58	1010.92	1009.83	1180.33	2292.26	1949.07	2783.61	2766.98	2549.44	1146.14	1091.76	2316.86	2655.98	2.43276	1.28259	0.000780358	0.00943511
A0A151TSA0	Uncharacterized protein OS=Cajanus cajan OX=3821 GN=KK1_009132 PE=4 SV=1	5	700.8	792.234	776.797	672.258	700.925	1190.5	2035.02	1920.71	1130.74	1048.64	755.53	686.442	1669.5	1088.92	2.43211	1.28221	0.00390379	0.0226333
A0A151SCP5	Calcium-transporting ATPase OS=Cajanus cajan OX=3821 GN=KK1_025507 PE=3 SV=1	2	39.6	45.1152	54.4595	37.6662	51.5007	85.0839	81.1862	87.9981	107.33	106.871	45.9936	44.0436	84.7099	107.101	2.4317	1.28196	0.000724808	0.00904528
A0A151TID7	Uncharacterized protein OS=Cajanus cajan OX=3821 GN=KK1_013114 PE=4 SV=1	1	123.9	130.607	127.782	96.9672	127.302	201.339	234.512	230.339	281.178	259.46	127.4	111.104	221.557	270.101	2.43106	1.28159	0.000165013	0.00472479
A0A151S9Y0	Glutaredoxin-C1 OS=Cajanus cajan OX=3821 GN=KK1_026595 PE=4 SV=1	5	636.6	840.305	893.119	624.121	844.432	1207.11	1730.29	2046.67	1802.81	1726.71	781.755	725.967	1622.95	1764.35	2.43035	1.28116	0.0056018	0.0276629
A0A151TA81	Uncharacterized protein OS=Cajanus cajan OX=3821 GN=KK1_018538 PE=4 SV=1	1	267.8	195.107	184.411	364.897	124.975	107.646	107.986	103.605	91.5258	84.4012	212.793	213.548	106.393	87.8913	2.42969	1.28077	0.0527331	0.117137
A0A1S5RVW5	Protein TIC 214 OS=Cajanus scarabaeoides OX=669084 GN=ycf1 PE=3 SV=1	1	60.7	52.3156	49.8109	87.7494	45.5296	162.692	115.247	86.0058	116.361	148.258	54.0814	63.2076	117.266	131.345	2.42865	1.28016	0.0277633	0.0753309
A0A151U9J2	Peptidyl-prolyl cis-trans isomerase OS=Cajanus cajan OX=3821 GN=KK1_020079 PE=3 SV=1	2	144.5	173.607	173.634	121.445	174.058	276.231	228.105	205.102	357.19	348.923	163.314	145.391	234.671	353.032	2.42815	1.27986	0.00307899	0.0194079
A0A151U1Z5	Protein DETOXIFICATION OS=Cajanus cajan OX=3821 GN=KK1_005940 PE=3 SV=1	4	367.1	418.32	454.772	359.776	408.041	752.428	690.537	885.591	954.316	906.394	411.809	383.149	772.02	930.046	2.42737	1.2794	0.000188716	0.00474515
A0A151SN07	Uncharacterized protein OS=Cajanus cajan OX=3821 GN=KK1_002444 PE=4 SV=1	7	595.7	742.947	769.296	655.052	821.459	1041.97	2169.34	2150.38	1232.34	1007.88	698.275	733.552	1693.95	1114.47	2.4259	1.27852	0.0254792	0.071306
A0A151U6A5	Tubulin beta chain OS=Cajanus cajan OX=3821 GN=KK1_007491 PE=3 SV=1	1	212.3	98.4591	46.1131	86.1107	79.2305	401.156	73.1783	52.0256	175.923	228.002	98.7818	82.599	115.161	200.277	2.42469	1.2778	0.694364	0.764078
A0A151U9P2	UTP--glucose-1-phosphate uridylyltransferase OS=Cajanus cajan OX=3821 GN=KK1_020235 PE=3 SV=1	4	238.8	259.809	328.096	242.198	264.332	685.579	595.937	565.159	483.41	531.716	273.042	253.023	613.493	506.988	2.42465	1.27778	0.000297923	0.00575334
A0A151U1C2	Peroxidase OS=Cajanus cajan OX=3821 GN=KK1_005732 PE=3 SV=1	1	584.1	381.811	337.499	512.176	401.969	257.325	205.469	233.438	177.321	197.797	422.217	453.739	231.1	187.28	2.42279	1.27667	0.00625729	0.0293451
A0A151U9Z8	Putative metal tolerance protein C3 OS=Cajanus cajan OX=3821 GN=KK1_020312 PE=4 SV=1	1	95	74.1197	50.5504	68.597	64.0499	26.4863	32.7115	28.8925	37.7694	35.0712	70.8697	66.2845	29.2529	36.3953	2.42266	1.27659	0.00454391	0.0245659
A0A151S627	Thioredoxin H-type OS=Cajanus cajan OX=3821 GN=KK1_027966 PE=4 SV=1	3	252.6	269.444	242.73	258.278	263.219	432.074	347.05	452.04	796.487	476.951	254.688	260.737	407.733	616.348	2.42001	1.27502	0.00456443	0.0246269
A0A151S8B0	Heat shock factor-binding protein 1 (Fragment) OS=Cajanus cajan OX=3821 GN=KK1_027237 PE=4 SV=1	2	507.6	472.475	480.023	537.167	529.891	785.331	917.002	2264.39	1724.75	560.666	486.468	533.516	1177.04	983.366	2.41956	1.27475	0.165957	0.267857
A0A151TN87	Protein disulfide-isomerase OS=Cajanus cajan OX=3821 GN=KK1_022155 PE=3 SV=1	13	5706	5403.24	4860.43	3716.68	4127.58	3755.32	1781.54	1892.16	2045.25	2357.66	5311.54	3916.75	2330.59	2195.9	2.41884	1.27431	0.017629	0.0557159
A0A151RCP2	Putative LRR receptor-like serine/threonine-protein kinase At2g23950 family OS=Cajanus cajan OX=3821 GN=KK1_038378 PE=4 SV=1	3	134.6	167.928	178.494	146.231	175.88	272.993	289.286	344.122	403.958	366.063	159.195	160.372	300.652	384.544	2.41555	1.27235	0.000536459	0.00766067
A0A151TLA9	Uncharacterized protein OS=Cajanus cajan OX=3821 GN=KK1_024173 PE=4 SV=1	1	18.8	19.4574	16.742	10.1153	18.9131	23.6661	28.8676	54.4607	21.965	27.4417	18.2958	13.8316	33.3842	24.5511	2.41362	1.2712	0.0891427	0.170435
A0A151TP16	UDP-glucuronate 4-epimerase 2 OS=Cajanus cajan OX=3821 GN=KK1_022412 PE=4 SV=1	1	67	71.0773	62.7003	45.2453	38.0406	170.108	86.9519	58.7774	89.483	111.993	66.8383	41.4868	95.4417	100.107	2.41299	1.27082	0.0930655	0.175788
A0A151T9S7	Uncharacterized protein OS=Cajanus cajan OX=3821 GN=KK1_018367 PE=4 SV=1	10	1956.9	2255.24	2336.21	3267.16	2312.59	1089.18	1429.72	1304.64	1145.8	1132.87	2176.49	2748.75	1266.53	1139.32	2.41263	1.27061	0.00135874	0.0123248
A0A151U716	Uncharacterized protein OS=Cajanus cajan OX=3821 GN=KK1_007825 PE=4 SV=1	1	139.2	119.148	107.391	132.916	128.112	65.1336	43.8158	55.4568	80.5595	63.8122	121.217	130.492	54.0917	71.6985	2.41243	1.27048	0.00158455	0.0131626
A0A151SRV1	Digeranylgeranylglyceryl phosphate synthase (Fragment) OS=Cajanus cajan OX=3821 GN=KK1_003752 PE=4 SV=1	2	403.4	475.315	568.559	388.658	586.767	448.159	870.235	1419.87	1298.89	1019.89	477.71	477.548	821.181	1150.97	2.41017	1.26913	0.114229	0.204151
A0A151U5K5	PHD finger protein At1g33420 family OS=Cajanus cajan OX=3821 GN=KK1_007255 PE=4 SV=1	1	63.5	49.8817	53.72	79.6583	76.1944	82.2637	79.9049	70.3993	133.133	133.94	55.4137	77.9071	77.3482	133.536	2.4098	1.26892	0.00021349	0.00496644
A0A151QW73	GDT1 family protein OS=Cajanus cajan OX=3821 GN=KK1_044447 PE=3 SV=1	5	351.1	398.95	384.408	339.292	472.508	731.642	589.957	740.373	897.549	920.399	377.613	400.398	683.686	908.902	2.40697	1.26722	0.000746347	0.00921491
A0A151TY27	Uncharacterized protein (Fragment) OS=Cajanus cajan OX=3821 GN=KK1_011227 PE=4 SV=1	1	169.9	123.813	127.993	150.84	143.292	289.079	276.473	282.803	350.417	319.973	139.117	147.018	282.738	334.849	2.40695	1.26721	0.000179541	0.00474515
A0A151TNA2	Aquaporin PIP2-7 OS=Cajanus cajan OX=3821 GN=KK1_022159 PE=3 SV=1	10	1934.3	2159.4	2316.66	1884.19	2316.44	5397.83	5592.15	4183.11	4730.38	4853.21	2130.95	2089.17	5016.86	4791.4	2.40137	1.26386	0.000223221	0.00508989
A0A151SRN5	Uncharacterized protein OS=Cajanus cajan OX=3821 GN=KK1_003716 PE=4 SV=1	1	27.8	56.1694	66.7151	26.1952	60.8114	53.8528	105.103	126.738	97.0089	94.6434	47.0532	39.912	89.5179	95.8189	2.40075	1.26349	0.172008	0.273915
A0A151U1P5	Alcohol dehydrogenase-like 7 OS=Cajanus cajan OX=3821 GN=KK1_005794 PE=3 SV=1	3	79.6	78.1763	68.5112	68.4945	86.3147	185.253	194.899	163.264	182.374	176.581	75.2633	76.8901	180.643	179.454	2.40015	1.26313	5.66848e-05	0.00287443
A0A151U6S8	Imidazoleglycerol-phosphate dehydratase OS=Cajanus cajan OX=3821 GN=KK1_007723 PE=3 SV=1	2	446.8	442.862	447.377	385.278	409.256	816.04	961.953	1102.2	832.504	796.237	445.675	397.086	952.888	814.169	2.3997	1.26285	7.55288e-05	0.00316801
A0A151SWA0	Uncharacterized protein OS=Cajanus cajan OX=3821 GN=KK1_014495 PE=4 SV=1	1	33.3	39.6388	55.0934	41.3533	53.9296	106.288	98.0563	96.4101	96.6864	91.7171	41.7402	47.2246	100.16	94.1689	2.3996	1.26279	0.00183307	0.0143665
A0A151T6U2	Uncharacterized protein OS=Cajanus cajan OX=3821 GN=KK1_017329 PE=4 SV=1	18	9035.2	9284.67	8867.78	12747	7646.84	4377.54	4692.37	4585.56	4089.28	4141.06	9060.94	9872.91	4549.93	4115.09	2.3992	1.26255	0.0012226	0.0117173
A0A151SNU2	Xanthoxin dehydrogenase OS=Cajanus cajan OX=3821 GN=KK1_002751 PE=4 SV=1	3	864.3	1077.11	1114.04	957.497	847.266	436.565	559.634	594.491	478.034	372.438	1012.22	900.697	525.653	421.946	2.39893	1.26239	0.00163557	0.0134548
A0A151S2N3	Uncharacterized protein OS=Cajanus cajan OX=3821 GN=KK1_029309 PE=4 SV=1	1	10.4	14.6909	12.6216	16.9775	16.4842	22.0993	34.313	35.0909	30.781	25.456	12.447	16.729	29.8546	27.9922	2.39853	1.26215	0.00452797	0.0245659
A0A151SUU7	Ras-related protein ARA-3 OS=Cajanus cajan OX=3821 GN=KK1_013977 PE=4 SV=1	2	520.1	489.208	366.342	264.935	423.02	1009.48	481.904	544.019	786.381	817.558	453.408	334.773	642.034	801.818	2.39511	1.26009	0.0759558	0.151973
A0A151THT9	La-related protein 1 OS=Cajanus cajan OX=3821 GN=KK1_012925 PE=4 SV=1	1	59.3	28.7875	19.0664	28.9606	29.2358	42.0497	15.5211	7.53039	36.5867	45.3134	31.9283	29.0979	17.002	40.7169	2.39483	1.25992	0.461748	0.568685
A0A151TW36	Universal stress protein A-like protein OS=Cajanus cajan OX=3821 GN=KK1_010546 PE=4 SV=1	1	154.4	161.944	192.44	89.9002	138.131	184.313	295.158	272.288	261.611	272.106	168.825	111.436	245.592	266.807	2.39426	1.25958	0.0142768	0.0484088
A0A151UEX8	NADH-ubiquinone oxidoreductase chain 2 OS=Cajanus cajan OX=3821 GN=KK1_047487 PE=4 SV=1	2	343.1	387.49	451.814	368.072	486.373	639.516	538.493	632.234	1021.3	859.572	391.634	423.108	601.594	936.951	2.39242	1.25847	0.00171289	0.0136771
A0A151RB40	UPF0481 protein At3g47200 family OS=Cajanus cajan OX=3821 GN=KK1_038910 PE=4 SV=1	1	60.2	89.2304	49.2826	76.9954	87.6304	72.863	34.4198	32.5451	105.825	101.75	64.2098	82.1409	43.3778	103.768	2.39218	1.25833	0.0906285	0.172547
A0A151TTU3	Transcription initiation factor TFIID subunit 4 OS=Cajanus cajan OX=3821 GN=KK1_009635 PE=4 SV=1	3	68.4	86.4922	63.8625	64.705	76.9028	108.899	117.809	125.631	173.881	163.622	72.2925	70.5407	117.246	168.673	2.39115	1.2577	0.000498346	0.00744029
A0A151RRE9	Bidirectional sugar transporter SWEET (Fragment) OS=Cajanus cajan OX=3821 GN=KK1_033329 PE=3 SV=1	2	55.8	25.3394	35.548	16.5678	42.0887	87.6952	46.9122	40.8465	66.2603	60.0497	36.9047	26.4068	55.183	63.0786	2.38873	1.25624	0.232295	0.340843
A0A151TIN3	Thioredoxin OS=Cajanus cajan OX=3821 GN=KK1_013221 PE=3 SV=1	4	1903.2	973.36	599.514	730.74	611.36	5678.49	670.891	697.649	1418.23	1793.71	1035.59	668.39	1385.18	1594.96	2.38627	1.25476	0.692554	0.76246
A0A151QY10	Putative serine/threonine-protein kinase WNK11 OS=Cajanus cajan OX=3821 GN=KK1_043894 PE=4 SV=1	1	23	23.514	19.5946	17.8992	22.86	53.0171	24.1696	30.1101	46.4779	50.121	21.965	20.2281	33.7909	48.2651	2.38604	1.25462	0.0349895	0.0884829
A0A151UBB1	Uncharacterized protein OS=Cajanus cajan OX=3821 GN=KK1_020858 PE=3 SV=1	1	29.7	45.8251	46.0074	39.3049	51.5007	54.1661	70.2954	76.4869	98.1915	91.4035	39.7096	44.9915	66.2848	94.7368	2.38574	1.25443	0.0107428	0.040464
A0A151S3X7	Uncharacterized protein OS=Cajanus cajan OX=3821 GN=KK1_028803 PE=4 SV=1	6	641.4	494.381	343.521	560.109	406.726	1110.39	620.388	469.196	1100.64	1176.56	477.582	477.295	686.273	1137.97	2.3842	1.25351	0.0908224	0.172868
A0A151R6E9	Naringenin,2-oxoglutarate 3-dioxygenase OS=Cajanus cajan OX=3821 GN=KK1_040575 PE=3 SV=1	5	637.4	709.582	687.839	836.847	706.795	2287.56	660	591.724	1323.08	1971.17	677.59	769.077	963.116	1614.94	2.38336	1.25299	0.284777	0.397174
A0A151SJX4	Aspartic proteinase nepenthesin-2 OS=Cajanus cajan OX=3821 GN=KK1_001302 PE=3 SV=1	14	3097.3	4416.98	4215.11	3955.22	4820.73	1315.95	1964.23	2380.06	2003.86	1816.91	3863.43	4366.58	1832.34	1908.09	2.38306	1.25282	0.00764232	0.0327425
A0A151RVJ6	Pyrimidine-specific ribonucleoside hydrolase rihA OS=Cajanus cajan OX=3821 GN=KK1_031847 PE=4 SV=1	2	213.2	324.106	364.652	214.545	317.97	532.557	611.205	683.813	639.303	605.711	293.169	261.187	606.034	622.28	2.38251	1.25248	0.00668178	0.0303494
A0A151QX29	Uncharacterized protein (Fragment) OS=Cajanus cajan OX=3821 GN=KK1_044121 PE=4 SV=1	8	1565.4	2356.85	2974.66	1678.22	2313.91	2710.91	6040.27	6319.87	5046.68	4177.43	2222.28	1970.6	4694.9	4591.53	2.38247	1.25246	0.0619211	0.131226
A0A151TKB0	Profilin OS=Cajanus cajan OX=3821 GN=KK1_023835 PE=3 SV=1	1	484.4	396.617	287.949	422.457	261.903	275.082	219.457	202.667	171.838	148.886	381.034	332.63	230.426	159.95	2.3822	1.25229	0.0232463	0.0668465
A0A151U5R6	Uncharacterized protein OS=Cajanus cajan OX=3821 GN=KK1_007317 PE=4 SV=1	1	45.3	58.7047	50.3391	37.359	34.296	63.9846	77.4492	77.3724	81.8496	88.7907	51.1555	35.7948	72.6484	85.2495	2.38162	1.25194	0.000547965	0.00772494
A0A151RG81	1-aminocyclopropane-1-carboxylate oxidase isogeny 1 OS=Cajanus cajan OX=3821 GN=KK1_037034 PE=4 SV=1	2	69.3	122.089	124.929	83.4478	94.8159	111.719	175.253	156.844	219.466	204.277	101.865	88.9504	145.352	211.735	2.38038	1.25119	0.0344451	0.0874969
A0A151SY40	Rubredoxin OS=Cajanus cajan OX=3821 GN=KK1_015160 PE=4 SV=1	4	528.3	453.206	477.065	746.205	616.926	518.351	623.164	782.323	1208.05	1103.71	485.197	678.493	632.224	1154.7	2.37986	1.25088	0.00320894	0.0198948
A0A151SG82	2-hydroxy-6-oxononadienedioate/2-hydroxy-6-oxononatrienedioate hydrolase OS=Cajanus cajan OX=3821 GN=KK1_024353 PE=4 SV=1	2	298.3	248.755	265.762	283.473	296.819	134.699	113.965	117.994	129.585	133.522	270.171	290.069	121.898	131.539	2.3796	1.25072	1.99003e-05	0.00180296
A0A151TXT5	RING-type E3 ubiquitin transferase OS=Cajanus cajan OX=3821 GN=KK1_011132 PE=4 SV=1	1	102.1	76.0466	60.7986	104.341	58.3825	33.5891	29.2947	35.8657	35.6191	40.2968	77.8633	78.0494	32.8011	37.8858	2.37947	1.25064	0.0096952	0.0377608
A0A151TK78	Eukaryotic translation initiation factor 3 subunit C OS=Cajanus cajan OX=3821 GN=KK1_023802 PE=3 SV=1	3	102.3	93.4898	72.8429	87.1349	80.7485	199.355	142.901	131.608	192.588	206.786	88.6494	83.881	155.351	199.56	2.37909	1.25041	0.00328713	0.0202136
A0A151U1R2	Uncharacterized protein OS=Cajanus cajan OX=3821 GN=KK1_005797 PE=4 SV=1	1	3.8	4.04243	3.64128		9.0963	9.66952	4.84381	3.98848	3.58031	5.9121	3.82437	9.0963	5.71654	4.60077	2.37851	1.25006	0.248923	0.358992
A0A151RRN3	RPM1-interacting protein 4 (Fragment) OS=Cajanus cajan OX=3821 GN=KK1_033264 PE=4 SV=1	1	16	21.4857	18.9607	17.592	22.9612	25.964	22.2477	19.595	43.2525	45.6269	18.6799	20.0981	22.4527	44.4239	2.37816	1.24985	0.00236913	0.0167865
A0A151RX33	Uncharacterized protein OS=Cajanus cajan OX=3821 GN=KK1_031265 PE=4 SV=1	2	719.2	606.545	515.522	633.953	470.889	395.724	397.767	284.463	261.073	250.472	608.116	546.371	355.099	255.718	2.37808	1.24979	0.00502008	0.0261651
A0A151UCI7	Uncharacterized protein OS=Cajanus cajan OX=3821 GN=KK1_021303 PE=4 SV=1	2	522.8	525.21	542.885	511.972	601.847	199.981	279.143	228.457	218.821	262.804	530.224	555.093	233.636	239.806	2.37589	1.24847	0.000241543	0.00534586
A0A151TGZ3	Uncharacterized protein OS=Cajanus cajan OX=3821 GN=KK1_012612 PE=3 SV=1	2	144.9	203.524	217.902	146.846	270.809	242.389	253.944	234.434	447.393	436.087	185.915	199.417	243.458	441.704	2.37583	1.24843	0.0215765	0.0636302
A0A151R603	Uncharacterized protein OS=Cajanus cajan OX=3821 GN=KK1_040711 PE=4 SV=1	1	101.2	123.306	132.43	92.1535	130.642	163.319	221.058	260.113	296.445	229.047	118.227	109.723	210.977	260.576	2.37485	1.24784	0.00875671	0.0353967
A0A151SCX4	Putative E3 ubiquitin-protein ligase UBR7 OS=Cajanus cajan OX=3821 GN=KK1_025367 PE=4 SV=1	3	604.9	678.955	571.094	546.589	590.309	278.634	242.413	260.002	272.685	268.866	616.705	568.029	259.929	270.769	2.37259	1.24646	1.00502e-05	0.00111953
A0A151SJA3	Heat stress transcription factor A-5 OS=Cajanus cajan OX=3821 GN=KK1_001069 PE=3 SV=1	1	25.4	20.1673	27.2015	17.8992	32.1707	51.9726	45.7377	38.19	59.917	54.0925	24.0635	23.9965	44.9434	56.9303	2.37244	1.24637	0.00938943	0.0370722
A0A151QNV7	2-keto-3-deoxy-L-rhamnonate aldolase OS=Cajanus cajan OX=3821 GN=KK1_047500 PE=4 SV=1	7	1795	1769.97	1575.63	1843.43	1565.2	819.069	718.618	646.845	700.908	742.204	1710.65	1698.63	724.78	721.261	2.37175	1.24595	4.80985e-05	0.00264347
A0A151R9A2	tRNA (adenine(58)-N(1))-methyltransferase OS=Cajanus cajan OX=3821 GN=KK1_039496 PE=3 SV=1	1	41.7	39.7403	40.091	29.2678	41.9875	78.2945	87.9129	83.46	67.5504	77.9214	40.5015	35.0554	83.1293	72.5508	2.37137	1.24572	0.000411918	0.0067772
A0A151SNE2	RING-H2 finger protein ATL3I OS=Cajanus cajan OX=3821 GN=KK1_002515 PE=4 SV=1	1	101.2	83.5512	110.772	71.9768	116.676	162.901	113.111	132.272	232.475	203.023	97.841	91.6404	134.575	217.251	2.37069	1.2453	0.0137818	0.0472966
A0A151RCR7	Cucumisin (Fragment) OS=Cajanus cajan OX=3821 GN=KK1_038228 PE=4 SV=1	6	1526.3	1381.25	1140.66	810.013	1159.07	816.457	1188.95	997.162	2734.19	1929.47	1339.75	968.95	989.208	2296.85	2.37045	1.24516	0.0131684	0.0460994
A0A151RCM6	E3 ubiquitin-protein ligase At3g02290 family OS=Cajanus cajan OX=3821 GN=KK1_038263 PE=4 SV=1	1	38.8	54.4453	56.8895	67.4703	87.7316	97.3048	86.4181	91.6507	108.19	126.311	49.3486	76.9369	91.6836	116.9	2.36886	1.24419	0.00359067	0.0212717
A0A151T317	Uncharacterized protein OS=Cajanus cajan OX=3821 GN=KK1_015935 PE=4 SV=1	1	55.1	59.7189	59.4251	63.9881	104.734	141.07	88.8738	93.8644	141.627	133.418	58.0423	81.864	105.577	137.461	2.36829	1.24385	0.0158713	0.0520741
A0A151SZK6	Uncharacterized protein At1g22800 family OS=Cajanus cajan OX=3821 GN=KK1_015695 PE=4 SV=1	1	73.9	90.6502	107.496	72.1816	93.5002	186.925	143.008	181.637	196.351	192.363	89.6333	82.1523	169.334	194.347	2.36569	1.24226	0.0019969	0.0150766
A0A151U4C1	SAP-like protein BP-73 OS=Cajanus cajan OX=3821 GN=KK1_006840 PE=4 SV=1	4	1742.6	808.866	678.225	1737.32	546.083	579.351	405.027	307.818	487.495	472.143	985.105	974.023	416.46	479.758	2.36543	1.2421	0.170522	0.272506
A0A151RZL6	Putative disease resistance protein At5g66900 family OS=Cajanus cajan OX=3821 GN=KK1_030337 PE=4 SV=1	1	60.3	77.872	83.408	100.552	85.6063	63.2534	84.6029	110.246	182.912	163.622	73.1648	92.7786	83.8707	172.998	2.3645	1.24153	0.0144075	0.0486496
A0A151RVH1	Cysteine proteinase 15A OS=Cajanus cajan OX=3821 GN=KK1_031837 PE=3 SV=1	5	567.8	1080.35	1215.78	652.389	666.718	315.819	553.868	626.811	392.024	376.41	906.856	659.515	478.623	384.138	2.36076	1.23925	0.08633	0.166604
A0A151T4S3	30S ribosomal protein S1 OS=Cajanus cajan OX=3821 GN=KK1_016542 PE=4 SV=1	1	61.1	63.674	47.8035	35.2082	43.8092	86.024	46.2716	56.2316	88.8379	96.6292	57.0805	39.2739	60.7162	92.6517	2.35912	1.23825	0.0388597	0.0950511
A0A151RUD0	Putative urea active transporter 1 OS=Cajanus cajan OX=3821 GN=KK1_032312 PE=3 SV=1	1	68.2	86.6951	126.936	81.1946	101.9	75.0565	162.227	200.343	222.584	206.263	90.8772	90.9601	134.615	214.268	2.35778	1.23743	0.124303	0.216408
A0A151RTX1	Notchless protein isogeny OS=Cajanus cajan OX=3821 GN=KK1_032468 PE=4 SV=1	1	71.4	49.3746	59.2138	45.1429	55.9536	106.392	96.4547	112.127	114.964	122.13	59.321	50.2584	104.789	118.493	2.35767	1.23736	0.00102994	0.010701
A0A151U680	Acidic endochitinase OS=Cajanus cajan OX=3821 GN=KK1_007516 PE=3 SV=1	1	20.8	27.5705	31.5332	26.7073	30.4503	35.1558	67.4125	49.7012	64.4325	59.4226	26.2478	28.5175	49.0194	61.8769	2.35742	1.23721	0.0164792	0.053306
A0A151U9Y2	Putative lipoprotein MJ0878 OS=Cajanus cajan OX=3821 GN=KK1_020229 PE=4 SV=1	1	128.3	126.754	138.769	108.541	113.134	274.769	172.263	174	260.966	261.446	131.168	110.813	201.947	261.206	2.35717	1.23705	0.00425268	0.0237835
A0A151SUA5	Receptor-like protein kinase At3g21340 family OS=Cajanus cajan OX=3821 GN=KK1_013751 PE=3 SV=1	1	91.6	141.56	455.829	94.9188	137.22	72.6541	76.9153	85.8951	87.2252	67.4701	180.806	114.126	78.2974	76.7144	2.35687	1.23687	0.247046	0.356938
A0A151TBE1	Uncharacterized protein OS=Cajanus cajan OX=3821 GN=KK1_018965 PE=4 SV=1	2	443.9	413.756	435.544	439.151	361.893	201.548	214.332	141.459	268.169	282.557	430.877	398.655	182.823	275.269	2.3568	1.23683	0.00135463	0.0123058
A0A151SJF8	Naphthoate synthase OS=Cajanus cajan OX=3821 GN=KK1_001128 PE=3 SV=1	4	1321	927.014	789.475	1227.17	1041.17	774.572	417.199	341.687	590.923	612.295	988.802	1130.35	479.746	601.514	2.35614	1.23643	0.0475746	0.108754
A0A151R125	ABC transporter A family member 2 OS=Cajanus cajan OX=3821 GN=KK1_042624 PE=4 SV=1	1	33.8	36.1908	47.4866	42.8896	44.1128	40.7962	60.3655	83.0173	101.739	81.7883	38.7283	43.4969	58.9105	91.2201	2.35539	1.23596	0.0327793	0.0847224
A0A151UG71	4-coumarate--CoA ligase-like 9 OS=Cajanus cajan OX=3821 GN=KK1_050560 PE=4 SV=1	1	244.7	231.92	232.905	213.828	276.78	147.233	82.5742	90.8759	122.919	143.137	236.438	243.276	103.379	132.644	2.35324	1.23465	0.00591951	0.0284866
A0A151U9H9	Glutamate decarboxylase OS=Cajanus cajan OX=3821 GN=KK1_020202 PE=3 SV=1	27	3752.6	4226.53	4807.71	5081.73	5688.75	9183.38	8016.1	7553.45	9380.41	10611.4	4240.51	5376.68	8223.13	9976.96	2.35277	1.23436	0.000323404	0.00589149
A0A151S711	Polypyrimidine tract-binding protein isogeny 3 OS=Cajanus cajan OX=3821 GN=KK1_027638 PE=4 SV=1	1	180.2	266.807	221.705	234.107	166.266	94.2757	96.0276	90.5439	109.803	104.154	220.078	197.292	93.5876	106.941	2.35157	1.23362	0.00136217	0.0123248
A0A151R3L7	Malic enzyme (Fragment) OS=Cajanus cajan OX=3821 GN=KK1_041631 PE=3 SV=1	27	12881.9	14484.4	13001.8	12079.8	11047.9	4875.05	6759.7	5667.39	6905.26	6749.6	13436.8	11552.3	5716.06	6826.98	2.3507	1.23309	0.000209823	0.00494779
A0A151SUF3	Uncharacterized protein OS=Cajanus cajan OX=3821 GN=KK1_013815 PE=4 SV=1	1	220.4	172.796	185.361	232.264	186.405	92.0822	92.6109	81.4677	87.8703	111.679	191.832	208.075	88.5675	99.0619	2.34934	1.23225	0.000476354	0.00721639
A0A151TT14	Uncharacterized protein OS=Cajanus cajan OX=3821 GN=KK1_009430 PE=4 SV=1	1	4.5	11.1414	10.086	4.07259	12.8408	13.7432	15.2008	23.469	10.2461	15.6318	7.96693	7.23156	16.9882	12.6556	2.34918	1.23216	0.241462	0.350434
A0A151TXR0	U1 small nuclear ribonucleoprotein A OS=Cajanus cajan OX=3821 GN=KK1_011134 PE=4 SV=1	1	34.6	74.1197	88.7962	77.5075	81.7606	51.0326	49.5815	32.9879	29.3834	39.1472	61.0663	79.6056	43.7026	33.9157	2.34716	1.23092	0.138034	0.233842
A0A151RRB2	Kynurenine formamidase OS=Cajanus cajan OX=3821 GN=KK1_033378 PE=4 SV=1	3	354.6	367.613	394.762	309.386	329.811	567.339	723.53	1019.85	754.557	670.822	371.953	319.435	748.076	711.459	2.34187	1.22766	0.00350912	0.0209959
A0A151TQ24	Annexin D4 OS=Cajanus cajan OX=3821 GN=KK1_022727 PE=4 SV=1	8	1924	1845.62	1601.3	2347.74	2832.88	2700.56	1587.96	1277.86	3850.71	4416.35	1784.87	2578.93	1763.03	4123.84	2.33907	1.22593	0.0258899	0.0719958
A0A151RYV8	Sucrose transport protein SUC2 OS=Cajanus cajan OX=3821 GN=KK1_030611 PE=4 SV=1	1	123.2	160.119	201.843	124.006	166.974	213.769	302.312	340.58	373.639	303.042	158.498	143.895	280.246	336.494	2.33847	1.22556	0.0163552	0.0530723
A0A151TNV0	Ferredoxin OS=Cajanus cajan OX=3821 GN=KK1_022369 PE=3 SV=1	2	327.3	230.906	195.821	311.127	252.289	539.033	459.909	760.739	665.859	351.849	245.516	280.167	573.466	484.027	2.33575	1.22389	0.0361395	0.0904487
A0A151TMV1	Uncharacterized protein OS=Cajanus cajan OX=3821 GN=KK1_022018 PE=4 SV=1	7	3297.8	3174.56	3075.77	2704.78	3410.45	1726.86	1432.29	1478.97	1332.98	1396.25	3181.42	3037.19	1540.81	1364.24	2.332	1.22157	8.2483e-05	0.00333614
A0A151QWJ9	6,7-dimethyl-8-ribityllumazine synthase OS=Cajanus cajan OX=3821 GN=KK1_044399 PE=3 SV=1	1	14.3	15.4008	7.02212	17.0799	42.4935	17.399	16.9091	22.5835	13.4715	12.6009	11.5642	26.9404	18.7995	13.0289	2.32963	1.2201	0.163679	0.265314
A0A151UBC2	Glucan endo-1,3-beta-glucosidase-like protein At1g69295 OS=Cajanus cajan OX=3821 GN=KK1_020794 PE=4 SV=1	2	519.8	480.385	431.846	516.683	793.425	783.868	1146.24	742.919	1751.63	701.444	475.976	640.273	873.951	1108.45	2.3288	1.21959	0.104445	0.190883
A0A151SBD0	Ent-kaurenoic acid oxidase 2 OS=Cajanus cajan OX=3821 GN=KK1_026132 PE=3 SV=1	1	31.4	38.0162	40.5136	25.4783	44.9224	64.6113	82.7878	91.3186	68.9481	66.3205	36.4334	33.8311	78.755	67.6215	2.32788	1.21902	0.00779948	0.0330731
A0A151T5F4	Eukaryotic initiation factor 4A-10 OS=Cajanus cajan OX=3821 GN=KK1_016781 PE=3 SV=1	3	1103.3	778.138	701.573	887.34	762.153	686.415	349.399	312.577	339.988	387.175	844.516	822.368	421.653	362.815	2.32768	1.21889	0.0343009	0.0873265
U6EFK3	Putative LysM domain containing receptor kinase OS=Cajanus cajan OX=3821 GN=lyk4 PE=4 SV=1	1	25.2	29.8017	27.8354	29.3702	24.7829	36.3048	45.9513	56.6744	64.11	61.5129	27.5473	26.9792	45.5564	62.798	2.32764	1.21887	0.00216331	0.0159087
A0A151QZN3	GTP-dependent nucleic acid-binding protein engD OS=Cajanus cajan OX=3821 GN=KK1_043237 PE=4 SV=1	10	2841.8	3744	3745.49	3202.33	2718.12	1413.71	1736.91	2018.23	1441.13	1494.59	3415.7	2950.31	1704.92	1467.62	2.32737	1.2187	0.00166482	0.0135337
A0A151U4Y1	Uncharacterized protein OS=Cajanus cajan OX=3821 GN=KK1_007060 PE=4 SV=1	3	350.2	523.588	531.264	489.644	510.156	837.557	1196.32	1224.29	848.416	826.128	460.121	499.795	1070.49	837.198	2.32653	1.21818	0.00466213	0.0249639
A0A151T0N8	Peroxidase OS=Cajanus cajan OX=3821 GN=KK1_022958 PE=3 SV=1	9	1250.3	2134.35	2527.76	1224.71	1642.32	1408.28	4206.66	3815.86	3519.03	3093.22	1889.46	1418.23	2827.53	3299.26	2.32633	1.21806	0.241555	0.350449
A0A151QTF1	Subtilisin-like protease OS=Cajanus cajan OX=3821 GN=KK1_045539 PE=4 SV=1	7	1861.2	3010.47	3183.11	2315.89	2722.87	1316.99	1046.09	1050.4	1083.55	1166.42	2612.72	2511.15	1131.1	1124.22	2.32403	1.21663	0.00333207	0.0203486
A0A151SAM0	Uncharacterized protein OS=Cajanus cajan OX=3821 GN=KK1_026321 PE=4 SV=1	3	164.9	254.029	256.465	181.566	237.817	296.495	527.175	720.45	419.87	352.999	220.653	207.797	482.902	384.985	2.32392	1.21656	0.0530574	0.117626
A0A151TSR6	Uncharacterized protein OS=Cajanus cajan OX=3821 GN=KK1_009279 PE=4 SV=1	4	1032.9	1231.16	1333.58	1570.68	1551.04	642.231	721.501	721.225	710.477	635.288	1192.51	1560.83	693.958	671.831	2.32325	1.21614	0.000139254	0.00425001
A0A151UFU5	Serine/threonine-protein phosphatase 2A 65 kDa regulatory subunit A beta isoform OS=Cajanus cajan OX=3821 GN=KK1_046603 PE=4 SV=1	4	318.9	394.183	408.708	257.049	410.774	713.886	636.617	725.542	726.926	783.278	371.754	324.945	690.859	754.576	2.32217	1.21547	0.0027677	0.0182765
A0A151TI97	Isoflavone reductase isogeny A622 family OS=Cajanus cajan OX=3821 GN=KK1_013095 PE=4 SV=1	4	285.9	708.669	948.375	280.913	517.645	284.274	917.643	856.813	940.124	833.862	577.049	381.331	606.875	885.4	2.32187	1.21529	0.548669	0.644684
A0A151QX22	Glycosyltransferase OS=Cajanus cajan OX=3821 GN=KK1_044106 PE=3 SV=1	1	30.7	31.8299	37.344	18.0017	31.7659	36.9315	58.764	78.8113	50.8859	44.6863	33.169	23.9132	55.5093	47.6855	2.32128	1.21492	0.0644468	0.135034
A0A151T5S5	Plasma membrane ATPase (Fragment) OS=Cajanus cajan OX=3821 GN=KK1_016906 PE=3 SV=1	10	795.2	1172.54	1526.71	755.321	1196.01	1491.43	2116.81	2833.86	2343.7	2076	1124.92	950.46	2075.97	2205.79	2.32076	1.2146	0.0494695	0.111899
A0A151T9R7	Short-chain type dehydrogenase/reductase OS=Cajanus cajan OX=3821 GN=KK1_018363 PE=4 SV=1	4	313.5	258.288	324.715	235.951	329.204	429.671	705.485	630.906	630.595	661.311	297.359	278.704	576.142	645.771	2.31705	1.21229	0.00569513	0.0278444
A0A151TKU6	Uncharacterized protein OS=Cajanus cajan OX=3821 GN=KK1_024010 PE=4 SV=1	1	110.3	80.2046	56.8895	68.0849	67.3896	191.834	128.807	156.401	142.057	143.451	79.5431	67.7364	156.928	142.752	2.31675	1.2121	0.0135012	0.0468066
A0A151SUW3	Uncharacterized protein OS=Cajanus cajan OX=3821 GN=KK1_013991 PE=4 SV=1	3	128.7	128.376	140.354	87.0325	214.439	257.534	236.754	187.061	304.616	308.372	132.362	136.613	225.098	306.488	2.31553	1.21134	0.0467984	0.107503
A0A151S4I0	Uncharacterized protein OS=Cajanus cajan OX=3821 GN=KK1_028499 PE=4 SV=1	2	226.6	204.234	243.47	183.409	288.925	353.421	351.107	327.852	596.728	449.673	224.187	230.199	343.93	518.008	2.31061	1.20827	0.00501631	0.0261651
A0A151TEL2	Uncharacterized protein OS=Cajanus cajan OX=3821 GN=KK1_011703 PE=4 SV=1	1	70.4	40.0445	22.3416	66.651	52.7151	75.2654	29.615	39.5182	76.7965	110.007	39.7872	59.2749	44.494	91.9137	2.31014	1.20798	0.282835	0.395283
A0A151RB47	Putative inactive purple acid phosphatase 29 OS=Cajanus cajan OX=3821 GN=KK1_038952 PE=4 SV=1	2	61.4	76.0466	81.6119	64.2953	64.5559	81.4281	167.779	241.296	97.5465	118.159	72.4993	64.4255	148.829	107.359	2.31009	1.20795	0.0931588	0.175837
A0A151T4D6	Uncharacterized protein At3g49135 family (Fragment) OS=Cajanus cajan OX=3821 GN=KK1_016421 PE=4 SV=1	1	153.4	103.733	99.2557	91.9486	87.8328	73.4898	54.5998	46.7127	50.8859	50.0165	116.457	89.8672	57.2292	50.4493	2.30839	1.20689	0.00817997	0.0339956
A0A151S658	Putative LRR receptor-like serine/threonine-protein kinase At1g56140 family OS=Cajanus cajan OX=3821 GN=KK1_027885 PE=3 SV=1	3	108.7	207.581	240.194	134.555	232.149	205.413	398.408	427.246	424.17	387.593	175.655	176.74	326.998	405.469	2.30833	1.20685	0.110102	0.198447
A0A151TI05	Thiol:disulfide interchange protein txlA isogeny OS=Cajanus cajan OX=3821 GN=KK1_012992 PE=4 SV=1	8	577.8	673.478	649.91	563.693	604.781	1043.64	1456.63	1608.36	1136.01	1004.22	632.39	583.876	1347.19	1068.08	2.30732	1.20622	0.00150573	0.0127988
A0A151TW30	Nuclear transcription factor Y subunit C-9 OS=Cajanus cajan OX=3821 GN=KK1_010494 PE=4 SV=1	1	114	159.003	159.583	129.946	176.487	214.709	254.371	315.898	368.156	293.113	142.484	151.439	258.397	328.499	2.30552	1.20509	0.00808089	0.0337099
A0A151TMC6	Scarecrow-like protein 14 OS=Cajanus cajan OX=3821 GN=KK1_021797 PE=3 SV=1	2	68.5	54.851	59.0025	65.934	71.033	124.88	115.46	128.398	135.176	143.869	60.5223	68.436	122.79	139.455	2.30419	1.20426	4.40172e-05	0.00262365
A0A151RT37	Uncharacterized protein OS=Cajanus cajan OX=3821 GN=KK1_032721 PE=3 SV=1	1	43.1	63.4712	80.4497	48.3179	69.9197	80.8014	108.093	134.264	134.208	133.627	60.3753	58.1238	105.453	133.917	2.304	1.20414	0.0307802	0.0811293
A0A151TTJ5	Group XV phospholipase A2 OS=Cajanus cajan OX=3821 GN=KK1_009599 PE=4 SV=1	5	322.4	304.229	291.752	270.978	368.37	760.158	646.227	712.149	547.487	630.585	305.87	315.943	704.617	587.569	2.30365	1.20392	0.000263641	0.0054617
A0A151TM64	Uncharacterized protein OS=Cajanus cajan OX=3821 GN=KK1_021737 PE=4 SV=1	3	95.1	88.1149	88.9018	88.1591	90.5653	164.676	159.878	182.855	212.263	199.574	90.6526	89.3541	168.853	205.821	2.30343	1.20378	3.73693e-06	0.000727325
A0A151SEH8	Pyridine nucleotide-disulfide oxidoreductase domain-containing protein 2 OS=Cajanus cajan OX=3821 GN=KK1_024842 PE=4 SV=1	8	864.1	847.911	853.183	1169.3	1015.47	1498.11	1116.45	1188.09	1955.9	1982.77	855.038	1089.67	1257.22	1969.29	2.30316	1.20362	0.000545405	0.00770483
A0A151SNH7	Serine acetyltransferase 5 OS=Cajanus cajan OX=3821 GN=KK1_002571 PE=4 SV=1	2	273.6	139.431	125.457	190.988	369.786	140.548	138.203	100.284	96.9014	137.494	168.522	265.753	124.889	115.427	2.30236	1.20311	0.149186	0.247913
A0A151U2X5	TP53-regulating kinase OS=Cajanus cajan OX=3821 GN=KK1_006330 PE=4 SV=1	1	268.4	234.963	215.049	205.942	211.2	99.7072	111.723	104.49	98.084	109.38	238.473	208.554	105.192	103.578	2.30236	1.20311	3.14673e-05	0.00220433
A0A151TIW6	Phenylalanine ammonia-lyase OS=Cajanus cajan OX=3821 GN=KK1_013308 PE=3 SV=1	18	3533.2	3157.82	2041.65	3166.69	3440	5163.02	1968.18	1899.79	5355.35	7120.3	2834.74	3300.52	2682.61	6175.09	2.30189	1.20282	0.178162	0.280559
A0A151SXN3	Uncharacterized protein (Fragment) OS=Cajanus cajan OX=3821 GN=KK1_014991 PE=4 SV=1	1	113.3	100.487	109.715	80.068	135.803	194.968	132.544	141.237	235.27	244.306	107.697	104.276	153.966	239.745	2.29914	1.2011	0.0141765	0.0482613
A0A151S5I7	Early nodulin-like protein 2 OS=Cajanus cajan OX=3821 GN=KK1_028149 PE=4 SV=1	3	800.6	697.716	769.613	752.248	897.867	217.111	434.39	485.024	529.318	358.956	754.725	821.839	357.636	435.892	2.29797	1.20036	0.0391891	0.0955129
A0A151R8D5	Coiled-coil domain-containing protein 109A family OS=Cajanus cajan OX=3821 GN=KK1_039965 PE=4 SV=1	1	272	335.769	388.846	296.071	308.761	365.224	357.834	411.419	712.197	677.615	328.697	302.349	377.435	694.691	2.29764	1.20016	0.00111767	0.0112015
A0A151TVA0	Histone deacetylase HDT1 (Fragment) OS=Cajanus cajan OX=3821 GN=KK1_010179 PE=4 SV=1	4	681.6	529.774	587.47	606.505	777.435	1008.23	737.304	557.19	1296.31	1447.87	596.397	686.672	745.424	1370	2.29713	1.19983	0.0201965	0.0611839
A0A151U4M3	Uncharacterized protein OS=Cajanus cajan OX=3821 GN=KK1_006935 PE=4 SV=1	7	2608.8	2294.48	2026.44	1901.09	2317.25	1592.12	802.648	783.54	1177.73	1204.67	2297.66	2098.88	1000.43	1191.12	2.29667	1.19955	0.0202404	0.0612348
A0A151U3X7	Uncharacterized protein OS=Cajanus cajan OX=3821 GN=KK1_006598 PE=4 SV=1	11	2246.4	2653.39	3075.87	2130.41	2711.94	2831.86	6244.31	9511.58	4901.11	4091	2636.85	2403.65	5519.96	4477.77	2.29649	1.19943	0.119609	0.211157
A0A151TLW5	Dihydroflavonol-4-reductase OS=Cajanus cajan OX=3821 GN=KK1_021650 PE=4 SV=1	1	14.8	20.7758	14.946	16.1581	12.436	20.7414	28.0135	31.7703	34.6515	30.5771	16.6257	14.1754	26.4287	32.5506	2.29627	1.19929	0.0105548	0.0400447
A0A151RCA7	Putative receptor protein kinase TMK1 OS=Cajanus cajan OX=3821 GN=KK1_038641 PE=4 SV=1	2	108.4	99.169	69.8846	83.4478	72.7534	271.949	145.463	144.669	117.114	122.862	90.9066	77.9174	178.87	119.953	2.29564	1.1989	0.0365821	0.0913371
A0A151RYN9	DEAD-box ATP-dependent RNA helicase 46 OS=Cajanus cajan OX=3821 GN=KK1_030630 PE=3 SV=1	3	112.5	97.1407	93.0222	100.245	125.683	180.031	168.526	130.833	220.541	241.17	100.55	112.245	158.335	230.625	2.29365	1.19764	0.00202114	0.0151907
A0A151U7D9	Uncharacterized protein OS=Cajanus cajan OX=3821 GN=KK1_007941 PE=4 SV=1	3	286.2	241.352	156.941	161.082	167.48	475.108	195.967	277.379	353.104	401.806	221.319	164.25	295.585	376.669	2.29327	1.19741	0.136848	0.232413
A0A151U8X5	Alpha-galactosidase OS=Cajanus cajan OX=3821 GN=KK1_019953 PE=3 SV=1	5	474.1	600.967	655.298	442.838	721.975	811.026	1049.4	1222.96	1346.2	1248.46	571.549	565.436	1013.43	1296.41	2.29276	1.19709	0.0116621	0.0425814
A0A151SST9	Phospholipid:diacylglycerol acyltransferase OS=Cajanus cajan OX=3821 GN=KK1_004144 PE=4 SV=1	1	72.9	96.0252	110.243	75.0494	88.8448	162.378	184.649	148.543	218.176	160.591	91.7251	81.6563	164.529	187.182	2.29231	1.1968	0.004203	0.0236514
A0A151U377	Protein fluG OS=Cajanus cajan OX=3821 GN=KK1_006403 PE=3 SV=1	20	5028.7	7818.11	8136.78	5737.52	6632.78	3175.61	2929.99	2864.52	3193.16	3114.75	6839.17	6168.93	2987.09	3153.71	2.28958	1.19508	0.00193094	0.0148425
A0A151RB29	Putative inactive receptor kinase At1g27190 family OS=Cajanus cajan OX=3821 GN=KK1_039003 PE=4 SV=1	5	443.2	662.323	729.254	417.745	665.2	765.171	1114.53	1141.05	1237.83	1176.25	598.204	527.147	990.951	1206.64	2.28901	1.19472	0.0294219	0.0785238
A0A151SJ30	Uncharacterized protein OS=Cajanus cajan OX=3821 GN=KK1_000982 PE=4 SV=1	2	338.1	446.006	464.281	289.926	387.396	614.343	805.531	910.828	678.545	610.414	412.15	335.136	766.731	643.579	2.28782	1.19397	0.00658393	0.0301615
A0A151SN89	Putative mediator of RNA polymerase II transcription subunit 12 OS=Cajanus cajan OX=3821 GN=KK1_002439 PE=4 SV=1	1	58.9	59.1104	49.9165	46.9864	58.2813	83.935	71.1496	100.395	119.909	119.413	55.8052	52.33	84.3222	119.661	2.28666	1.19324	0.00168185	0.0135726
A0A151SBB9	Patellin-4 OS=Cajanus cajan OX=3821 GN=KK1_026122 PE=4 SV=1	5	1210.2	884.42	647.691	944.592	863.053	3069.8	821.12	910.495	1811.3	2261.09	885.037	902.903	1319.06	2023.74	2.28661	1.19321	0.294853	0.407221
A0A151STW7	Stem-specific protein TSJT1 OS=Cajanus cajan OX=3821 GN=KK1_004502 PE=4 SV=1	3	741.2	757.246	906.643	1130.89	1034.9	560.863	422.004	447.723	561.249	508.932	798.368	1081.83	473.218	534.451	2.28612	1.1929	0.000777794	0.00942088
A0A151U619	Uncharacterized protein At3g49055 family OS=Cajanus cajan OX=3821 GN=KK1_007474 PE=4 SV=1	1	105.5	127.261	127.782	112.842	100.888	230.795	223.407	281.032	240.001	227.166	119.712	106.698	243.796	233.495	2.28492	1.19214	0.000173042	0.00474515
A0A151SVR3	Uncharacterized protein OS=Cajanus cajan OX=3821 GN=KK1_014312 PE=4 SV=1	4	3000.6	3838.82	4302.8	3164.64	3980.43	7043.26	11516.7	6550.21	6583.9	5840.75	3673.27	3549.17	8099.4	6201.2	2.28205	1.19033	0.0122304	0.0440645
A0A151UAI9	Putative RNA-binding protein C23E6.01c OS=Cajanus cajan OX=3821 GN=KK1_020572 PE=4 SV=1	3	295	229.791	194.976	175.625	241.966	463.932	492.901	453.7	429.868	461.692	236.435	206.144	469.888	445.496	2.27941	1.18866	0.00200452	0.0151174
A0A151TRW0	Peptidyl-prolyl cis-trans isomerase OS=Cajanus cajan OX=3821 GN=KK1_008966 PE=4 SV=1	2	72.2	50.5916	41.887	82.7309	46.7441	59.5976	79.1575	68.9604	132.166	112.411	53.485	62.1866	68.7765	121.889	2.27893	1.18836	0.0516156	0.115295
A0A151SU96	PRA1 family protein OS=Cajanus cajan OX=3821 GN=KK1_013771 PE=3 SV=1	3	133.1	161.133	170.359	129.741	174.362	255.759	368.725	426.914	281.393	310.776	154.02	150.406	342.734	295.72	2.27873	1.18823	0.00496269	0.0259795
A0A151RTK6	Phosphoenolpyruvate carboxylase 2 OS=Cajanus cajan OX=3821 GN=KK1_032556 PE=3 SV=1	8	802.4	675.506	599.831	570.146	589.905	1200.74	1179.24	1140.39	1267.18	1373.67	687.622	579.941	1173.19	1319.35	2.27497	1.18585	0.000155149	0.00454414
A0A151ST26	UPF0664 stress-induced protein C29B12.11c OS=Cajanus cajan OX=3821 GN=KK1_004268 PE=4 SV=1	3	357.2	367.714	362.961	320.959	430.509	746.997	718.832	891.015	839.707	809.615	362.6	371.72	782.127	824.524	2.27392	1.18518	0.00018501	0.00474515
A0A151QZG6	Uncharacterized protein At5g01610 family OS=Cajanus cajan OX=3821 GN=KK1_043247 PE=4 SV=1	2	763.2	910.99	869.665	592.678	988.445	1309.47	1908.28	1992.44	1896.45	1594.09	845.606	765.395	1707.55	1738.71	2.27165	1.18374	0.00834446	0.0343848
A0A151SH98	Stem 28 kDa glycoprotein OS=Cajanus cajan OX=3821 GN=KK1_000299 PE=4 SV=1	23	19966.3	4506.33	3319.08	10454.1	8401.92	32244.5	3317.25	2992.92	14458.6	15945.5	6684.15	9371.99	6840.84	15183.8	2.27162	1.18372	0.779643	0.831745
A0A151S873	ABC transporter C family member 4 OS=Cajanus cajan OX=3821 GN=KK1_027228 PE=4 SV=1	5	364.4	262.75	269.354	304.981	379.3	617.163	354.204	463.883	609.63	738.337	295.448	340.117	466.323	670.904	2.2708	1.1832	0.0215052	0.0634864
A0A151RXC9	Chlorophyll a-b binding protein, chloroplastic OS=Cajanus cajan OX=3821 GN=KK1_031188 PE=3 SV=1	10	6071.7	8372.75	9543.74	6958.78	9145.97	13242.6	24073.5	17810.4	15698.1	12861.5	7857.76	7977.77	17840	14209.2	2.27037	1.18293	0.0163447	0.0530723
A0A151RQH2	Thioredoxin H-type 5 OS=Cajanus cajan OX=3821 GN=KK1_033714 PE=4 SV=1	14	7307.6	5796.42	5661.16	8869.93	6337.77	3984.07	3664.69	3328.4	3262.51	3343.42	6212.7	7497.7	3649.22	3302.72	2.27016	1.1828	0.00169097	0.0136139
A0A151SX05	Xyloglucan endotransglucosylase/hydrolase OS=Cajanus cajan OX=3821 GN=KK1_014748 PE=3 SV=1	9	1374.6	1915.09	1614.08	2414.11	1913.55	1094.82	925.864	979.12	920.987	973.596	1619.69	2149.31	997.491	946.926	2.26977	1.18255	0.00129934	0.012078
A0A151TN88	Uncharacterized protein OS=Cajanus cajan OX=3821 GN=KK1_022154 PE=4 SV=1	1	40.4	40.5516	30.371	30.292	26.4021	101.065	51.6102	50.2547	75.3988	54.615	36.7804	28.2803	63.9987	64.1709	2.26911	1.18212	0.0382246	0.0940052
A0A151RX10	Uncharacterized protein OS=Cajanus cajan OX=3821 GN=KK1_031322 PE=4 SV=1	3	240.8	286.583	289.322	198.465	296.92	396.247	500.909	472.406	535.338	566.623	271.287	242.751	454.304	550.759	2.26882	1.18194	0.00284683	0.0186181
A0A151U2Z4	Lysosomal beta glucosidase OS=Cajanus cajan OX=3821 GN=KK1_006347 PE=4 SV=1	6	996.9	780.673	665.546	899.63	1027.41	1606.12	780.547	847.184	1790.55	1853.91	803.094	961.399	1020.28	1821.95	2.26867	1.18184	0.0650902	0.135921
A0A151QV08	Actin (Fragment) OS=Cajanus cajan OX=3821 GN=KK1_044879 PE=3 SV=1	10	1724.5	1699.99	1490.47	1641.97	1830.66	3279.86	2044.2	2462.63	3486.67	3940.82	1634.85	1733.75	2546.39	3706.8	2.26736	1.18101	0.00399698	0.0229775
A0A151SXP2	Vacuolar protein sorting-associated protein VTA1 isogeny OS=Cajanus cajan OX=3821 GN=KK1_014927 PE=4 SV=1	1	104.4	100.386	117.956	89.6954	101.698	155.067	258.002	253.693	186.352	187.346	107.324	95.5082	216.513	186.848	2.26695	1.18075	0.00493171	0.0258772
A0A151U8F8	Putative importin-7 isogeny OS=Cajanus cajan OX=3821 GN=KK1_008260 PE=4 SV=1	1	223.9	157.178	146.165	180.03	148.96	338.589	235.686	225.247	367.404	374.738	172.622	163.759	261.952	371.052	2.26584	1.18004	0.0127138	0.0451018
A0A151S289	Uncharacterized protein OS=Cajanus cajan OX=3821 GN=KK1_029332 PE=4 SV=1	1	9.7	5.46223	10.1917	8.68147	18.5082	19.1747	18.7242	17.492	16.3743	20.3349	8.14321	12.6759	18.4498	18.2475	2.26566	1.17993	0.0545062	0.120406
A0A151RBN9	Protein SYM1 (Fragment) OS=Cajanus cajan OX=3821 GN=KK1_038726 PE=4 SV=1	2	285.4	285.163	364.44	337.346	345.194	691.846	701.962	708.275	560.281	547.811	309.545	341.247	700.662	554.011	2.26352	1.17857	6.84303e-05	0.0031207
A0A151RR52	Elongation factor 1-alpha OS=Cajanus cajan OX=3821 GN=KK1_033450 PE=3 SV=1	2	69	91.0559	93.1279	70.6454	95.4231	169.377	149.734	156.955	174.741	197.484	83.6397	82.1048	158.483	185.765	2.26253	1.17794	0.00118333	0.0115369
A0A151QRH0	CDK5RAP3-like protein OS=Cajanus cajan OX=3821 GN=KK1_046369 PE=4 SV=1	2	209	214.071	214.416	141.725	156.854	345.692	324.414	341.577	306.659	321.436	212.481	149.097	337.1	313.961	2.26094	1.17692	1.59476e-06	0.000492564
A0A151RL38	Uncharacterized protein OS=Cajanus cajan OX=3821 GN=KK1_035367 PE=3 SV=1	1	30.6	44.2025	36.7101	53.7461	37.9394	61.5822	51.9305	54.1286	73.7861	93.4938	36.7551	45.1563	55.7316	83.0575	2.25975	1.17616	0.00966619	0.0377048
A0A151S871	GDSL esterase/lipase At5g62930 family OS=Cajanus cajan OX=3821 GN=KK1_027177 PE=4 SV=1	2	119.5	129.695	108.976	119.397	110.806	267.457	201.412	229.785	258.493	261.237	119.089	115.021	231.324	259.861	2.25924	1.17584	0.000159739	0.00459927
A0A151RMY1	Uncharacterized protein OS=Cajanus cajan OX=3821 GN=KK1_034643 PE=4 SV=1	1	97.6	109.818	107.18	102.293	107.062	173.033	183.688	184.626	257.956	216.61	104.732	104.65	180.371	236.38	2.25877	1.17554	2.51995e-05	0.00196708
A0A151TJX9	Putative gibberellin receptor GID1L1 OS=Cajanus cajan OX=3821 GN=KK1_013690 PE=4 SV=1	10	1162.3	1558.62	1989.57	1587.48	2035.2	1830.06	3346.18	3504.28	3592.79	3335.58	1533.23	1797.45	2778.89	3461.8	2.25785	1.17495	0.0503294	0.113169
A0A151TV53	Putative aquaporin PIP2-2 OS=Cajanus cajan OX=3821 GN=KK1_010114 PE=3 SV=1	10	1713.5	1834.37	1871.03	2342.01	2351.36	3279.96	4301.59	4797.08	3829.96	3478.97	1805.03	2346.68	4075.28	3650.25	2.25774	1.17488	0.000622573	0.00826247
A0A151T0P6	Vacuolar-processing enzyme OS=Cajanus cajan OX=3821 GN=KK1_023041 PE=4 SV=1	10	997.2	1907.49	2026.65	1129.77	1481.41	1300.7	2835.6	5156.8	3390.23	2514.84	1567.98	1293.69	2669.32	2919.92	2.25704	1.17443	0.279824	0.392043
A0A151RBL4	Secologanin synthase OS=Cajanus cajan OX=3821 GN=KK1_038801 PE=3 SV=1	1	351	377.146	405.222	288.594	377.073	183.06	162.76	157.397	254.945	277.959	377.14	329.881	167.384	266.203	2.25315	1.17194	0.000330901	0.00589444
A0A151TSI6	Uncharacterized protein OS=Cajanus cajan OX=3821 GN=KK1_009211 PE=4 SV=1	7	1817.1	2224.91	2391.47	2602.66	2037.93	1232.49	1261.02	1401.82	1048.93	996.484	2130.36	2303.05	1296.38	1022.37	2.25266	1.17163	0.000798373	0.00946762
A0A151TAX1	Acyl carrier protein OS=Cajanus cajan OX=3821 GN=KK1_018781 PE=3 SV=1	1	203.7	159.713	179.551	185.458	243.585	322.712	278.929	331.172	638.121	257.892	180.097	212.544	310.066	405.668	2.2525	1.17153	0.0722249	0.146542
A0A151TYS7	Ribosome maturation protein SBDS OS=Cajanus cajan OX=3821 GN=KK1_004786 PE=4 SV=1	2	119.4	147.544	121.865	128.512	113.64	65.0291	72.1105	62.5406	58.5193	56.0782	129.003	120.848	66.439	57.2858	2.25193	1.17116	0.000101652	0.00369374
A0A151SPB6	Eukaryotic translation initiation factor 4E-2 OS=Cajanus cajan OX=3821 GN=KK1_002832 PE=3 SV=1	2	290.1	275.528	219.592	246.91	145.114	121.538	103.822	121.978	103.997	146.9	259.883	189.288	115.459	123.601	2.25087	1.17048	0.0115379	0.0423136
A0A151T1G6	Uncharacterized protein OS=Cajanus cajan OX=3821 GN=KK1_023245 PE=4 SV=1	5	682.9	883.304	663.116	836.539	905.863	843.197	576.291	596.262	1594.55	1389.56	736.805	870.511	661.712	1488.53	2.24951	1.16961	0.00651822	0.0300688
A0A151SBS8	Calcium-dependent protein kinase 9 OS=Cajanus cajan OX=3821 GN=KK1_025952 PE=4 SV=1	11	1520.7	1690.87	1876.63	1555.42	1971.64	2412.8	2549.34	2525.05	3716.64	3881.04	1689.83	1751.21	2495.01	3797.95	2.24753	1.16834	0.000312738	0.00584936
A0A151RLX3	Aldose reductase OS=Cajanus cajan OX=3821 GN=KK1_034986 PE=4 SV=1	1	172.3	263.257	432.163	260.224	188.227	130.521	212.303	373.011	138.509	103.945	269.632	221.317	217.831	119.989	2.24714	1.16809	0.299605	0.411882
A0A151RVF5	BTB/POZ domain-containing protein At1g30440 family OS=Cajanus cajan OX=3821 GN=KK1_031902 PE=3 SV=1	3	214.8	218.027	215.578	203.381	248.443	358.435	360.29	433.113	485.56	485.626	216.13	224.786	382.432	485.593	2.24676	1.16785	0.000109542	0.0038171
A0A151TTG7	Uncharacterized protein At3g49720 family OS=Cajanus cajan OX=3821 GN=KK1_009585 PE=4 SV=1	2	106.9	79.2918	53.9313	60.7106	46.4405	89.0531	59.8317	67.3001	124.855	113.978	77.034	53.0983	71.0447	119.293	2.24664	1.16777	0.0778198	0.154516
A0A151THX6	Peroxidase OS=Cajanus cajan OX=3821 GN=KK1_012963 PE=3 SV=1	1	38.2	44.1011	51.0787	53.1316	49.7802	60.3288	112.898	143.23	56.1541	55.2421	44.1487	51.4286	99.1777	55.6962	2.24645	1.16765	0.0463504	0.106835
A0A151S480	Uncharacterized protein OS=Cajanus cajan OX=3821 GN=KK1_028685 PE=4 SV=1	1	51.6	53.7354	39.774	62.0421	56.2572	26.6952	30.7895	22.1408	30.9961	22.9477	47.9553	59.0789	26.3033	26.67	2.24607	1.1674	0.00322827	0.0199782
A0A151U4L8	Uncharacterized protein OS=Cajanus cajan OX=3821 GN=KK1_006846 PE=4 SV=1	12	7406	8803.46	10513.1	11865.2	10800	4734.66	5121.6	5290.95	5269.23	5333.34	8817.03	11320.1	5043.63	5301.19	2.24444	1.16635	0.000506191	0.00747733
A0A151S677	6,7-dimethyl-8-ribityllumazine synthase OS=Cajanus cajan OX=3821 GN=KK1_027971 PE=3 SV=1	3	809.9	917.684	850.542	761.671	773.488	435.521	396.592	323.978	420.837	453.854	858.236	767.557	382.492	437.034	2.2438	1.16594	0.000157298	0.00456771
A0A151RPL4	IST1 isogeny OS=Cajanus cajan OX=3821 GN=KK1_034018 PE=4 SV=1	6	574.7	759.883	796.66	546.385	738.775	1122.71	1532.87	1670.46	1475.43	1376.81	703.321	635.339	1421.9	1425.27	2.24332	1.16563	0.0039271	0.0226718
A0A151TVX9	Epoxide hydrolase 2 OS=Cajanus cajan OX=3821 GN=KK1_010432 PE=4 SV=1	2	664.7	610.297	760.844	777.034	615.003	350.079	285.015	294.204	313.217	318.928	675.804	691.287	308.48	316.06	2.24095	1.16411	0.000231353	0.00518826
A0A151RQB6	E3 ubiquitin-protein ligase RGLG2 OS=Cajanus cajan OX=3821 GN=KK1_033752 PE=4 SV=1	1	12	11.5471	16.8477	13.5976	19.6215	23.7706	35.7011	30.8848	27.2331	26.1876	13.2657	16.3342	29.7045	26.7052	2.23919	1.16298	0.00893055	0.0358224
A0A151S2U5	RNA-binding protein with serine-rich domain 1-B OS=Cajanus cajan OX=3821 GN=KK1_029154 PE=4 SV=1	4	779.7	736.659	653.291	861.325	792.211	812.802	772.859	523.321	1537.03	1552.91	721.274	826.045	690.162	1544.95	2.23854	1.16256	0.00435315	0.0240465
A0A151SWY2	1-aminocyclopropane-1-carboxylate oxidase isogeny 1 OS=Cajanus cajan OX=3821 GN=KK1_014723 PE=3 SV=1	4	228.8	342.462	394.128	338.78	388.408	361.986	629.143	898.21	777.78	633.407	313.739	362.746	589.214	701.891	2.23718	1.16168	0.0856781	0.165864
A0A151U3V5	35 kDa SR repressor protein OS=Cajanus cajan OX=3821 GN=KK1_006670 PE=4 SV=1	1	37.7	34.9738	26.6733	31.8283	35.9153	51.0326	45.2038	47.5982	66.7978	80.3252	32.7632	33.8101	47.8855	73.2499	2.23573	1.16075	0.00174997	0.0138914
A0A151S1Y7	Uncharacterized protein OS=Cajanus cajan OX=3821 GN=KK1_029501 PE=4 SV=1	7	4254.6	5272.92	5307.97	4439.97	5710.71	7910.11	13198.6	12742.1	8868.55	8433.92	4919.78	5035.41	10998.1	8648.51	2.23548	1.16059	0.0069729	0.0308068
A0A151U4F1	ABC transporter C family member 4 OS=Cajanus cajan OX=3821 GN=KK1_006871 PE=4 SV=1	15	1619.3	1777.68	2243.76	1736.81	2226.57	2645.2	3911.76	4830.61	4225.61	4100.62	1862.31	1966.5	3683.65	4162.64	2.2352	1.1604	0.0112392	0.0416186
A0A151RIU5	Protein GIGANTEA OS=Cajanus cajan OX=3821 GN=KK1_036179 PE=4 SV=1	1	142.9	240.439	258.683	97.7866	117.587	109.003	205.469	237.09	95.5037	89.9403	207.142	107.231	174.462	92.6803	2.23502	1.16029	0.0797097	0.156931
A0A151RVV4	Pyruvate decarboxylase isozyme 2 OS=Cajanus cajan OX=3821 GN=KK1_031692 PE=3 SV=1	10	2042.5	2287.89	2177.84	2509.56	2623.8	1141.93	1140.48	1164.52	1674.44	1679.79	2167.08	2566.04	1148.92	1677.11	2.23344	1.15927	1.10166e-06	0.000454848
A0A151S911	Sugar carrier protein C OS=Cajanus cajan OX=3821 GN=KK1_026932 PE=3 SV=1	2	299.9	243.482	255.62	229.396	244.294	367.418	297.721	272.177	527.06	529.939	265.264	236.728	309.937	528.498	2.23251	1.15867	0.00130226	0.0120886
A0A151T5J2	Uncharacterized protein OS=Cajanus cajan OX=3821 GN=KK1_016817 PE=4 SV=1	1	55.3	48.6647	45.6905	43.4017	41.7851	100.229	76.7018	83.9028	97.7615	92.4486	49.7266	42.5857	86.4024	95.068	2.23239	1.15859	0.000271185	0.0055503
A0A151RKQ2	Coiled-coil domain-containing protein 12 OS=Cajanus cajan OX=3821 GN=KK1_035516 PE=4 SV=1	4	394.2	362.238	342.887	312.151	360.779	762.874	679.967	810.547	747.891	741.264	365.837	335.585	749.157	744.57	2.23239	1.15859	3.42175e-05	0.0023062
A0A151TXQ8	Sec-independent protein translocase protein tatA/E isogeny OS=Cajanus cajan OX=3821 GN=KK1_011071 PE=3 SV=1	1	382	391.141	390.114	359.776	389.319	766.634	818.237	928.426	679.621	661.521	387.73	374.256	835.1	670.509	2.23136	1.15792	1.21143e-05	0.00130661
A0A151U7Z5	Uncharacterized protein OS=Cajanus cajan OX=3821 GN=KK1_008176 PE=4 SV=1	5	504.4	438.603	468.084	552.939	496.493	798.283	960.565	774.464	1061.08	1034.74	469.595	523.957	840.546	1047.82	2.23133	1.15791	0.00013045	0.00418118
A0A151RMN0	Protein DETOXIFICATION OS=Cajanus cajan OX=3821 GN=KK1_034740 PE=3 SV=1	3	333.1	373.19	422.232	287.57	419.174	346.005	592.093	633.231	832.289	720.988	374.414	347.191	506.226	774.642	2.23117	1.1578	0.0417763	0.0997785
A0A151THY9	Putative disease resistance protein At5g66900 family OS=Cajanus cajan OX=3821 GN=KK1_012974 PE=3 SV=1	2	227.7	272.587	303.057	209.424	294.693	298.793	341.284	428.575	616.511	497.854	265.949	248.427	352.239	554.014	2.23009	1.1571	0.0122811	0.0441303
A0A151RAS7	GDP-mannose transporter OS=Cajanus cajan OX=3821 GN=KK1_039104 PE=4 SV=1	2	138.3	106.775	83.408	96.6599	86.1123	253.356	126.137	111.353	204.629	202.292	107.193	91.2338	152.672	203.457	2.23006	1.15708	0.105632	0.192329
A0A151TTL4	Subtilisin-like protease OS=Cajanus cajan OX=3821 GN=KK1_009636 PE=4 SV=1	6	1651.1	1686.51	1560.41	1451.67	1151.28	689.862	1136.1	933.186	755.31	710.119	1631.8	1292.78	900.981	732.366	2.22812	1.15583	0.00573576	0.0280191
A0A151TJ20	Ras-related protein RABH1B OS=Cajanus cajan OX=3821 GN=KK1_013336 PE=4 SV=1	6	1004.9	1031.77	1029.62	684.549	1191.46	1911.32	1687.26	1703.11	1961.28	2058.23	1022.03	903.112	1764.36	2009.17	2.22472	1.15362	0.00473854	0.0252339
A0A151SSV3	Stress-induced protein SAM22 OS=Cajanus cajan OX=3821 GN=KK1_004210 PE=4 SV=1	6	524.3	1037.96	1478.53	694.688	870.036	693.517	2785.42	1893.15	1790.66	1669.34	930.102	777.434	1540.67	1728.93	2.2239	1.15309	0.366549	0.479754
A0A151U117	Uncharacterized protein OS=Cajanus cajan OX=3821 GN=KK1_005619 PE=4 SV=1	1	173.5	162.249	134.332	235.131	160.193	123.94	81.0794	66.1932	92.0633	85.7598	155.795	194.079	87.2929	88.8557	2.2233	1.15271	0.0201502	0.0611269
A0A151TVS0	Uncharacterized protein OS=Cajanus cajan OX=3821 GN=KK1_010379 PE=3 SV=1	26	9970.6	8441.51	7068.65	9352.12	7174.83	5678.49	4426.94	3779.22	3491.29	4100.09	8410.58	8191.45	4562.95	3783.47	2.22298	1.1525	0.00557229	0.0276377
A0A151T3R9	Glycine-rich RNA-binding protein 2 OS=Cajanus cajan OX=3821 GN=KK1_016202 PE=4 SV=1	4	1222	836.857	802.47	931.687	768.732	632.413	564.332	473.181	430.944	411.735	936.233	846.296	552.74	421.23	2.22262	1.15226	0.00651245	0.0300626
A0A151UCF8	Protein-ribulosamine 3-kinase, chloroplastic OS=Cajanus cajan OX=3821 GN=KK1_021235 PE=3 SV=1	6	873.3	1017.27	1107.17	1074.77	1819.43	613.298	803.503	751.442	604.899	655.354	994.5	1398.38	718.1	629.622	2.22098	1.1512	0.0170144	0.0545221
A0A151TXQ3	Rubredoxin OS=Cajanus cajan OX=3821 GN=KK1_011104 PE=4 SV=1	5	417.7	526.833	638.922	582.436	692.829	941.487	1319.96	1239.45	905.182	882.565	519.99	635.239	1154.87	893.802	2.22095	1.15118	0.00533409	0.0270083
A0A151TXS6	GDSL esterase/lipase At5g33370 family OS=Cajanus cajan OX=3821 GN=KK1_011127 PE=3 SV=1	9	957.2	987.457	893.753	766.484	877.121	2049.51	908.994	1061.58	1715.94	1931.25	945.321	819.939	1255.22	1820.41	2.22018	1.15068	0.0700192	0.143437
A0A151TW78	Putative glucan endo-1,3-beta-glucosidase A6 (Fragment) OS=Cajanus cajan OX=3821 GN=KK1_010521 PE=3 SV=1	1	77	84.0583	95.0296	65.5244	92.6906	174.495	146.104	153.855	171.515	174.491	85.044	77.9326	157.708	172.997	2.21983	1.15045	0.000924939	0.010072
A0A151RKC0	Putative glutathione S-transferase GSTU6 OS=Cajanus cajan OX=3821 GN=KK1_035567 PE=3 SV=1	10	2068.4	2244.18	1714.03	1804.81	1719.84	6530.93	1179.88	1588.66	3449.15	4430.56	1996.35	1761.82	2304.7	3909.18	2.21883	1.1498	0.503825	0.606356
A0A151U5W3	Peptide transporter PTR3-A OS=Cajanus cajan OX=3821 GN=KK1_007356 PE=4 SV=1	5	800.6	919.306	1044.73	1004.1	1327.58	1068.08	1249.28	1234.25	2142.33	1928.01	916.136	1154.56	1180.92	2032.35	2.21839	1.14951	0.00273186	0.0181102
A0A151R9S2	Uncharacterized protein OS=Cajanus cajan OX=3821 GN=KK1_039459 PE=4 SV=1	5	607.2	632.101	741.615	549.047	628.16	1079.57	1317.29	1495.57	1284.59	1321	657.808	587.273	1286.02	1302.67	2.21817	1.14937	0.000491404	0.00737106
A0A151RHD1	Tryptophan synthase beta chain 2 OS=Cajanus cajan OX=3821 GN=KK1_036715 PE=4 SV=1	2	102.9	126.348	126.197	104.751	135.095	207.084	200.985	176.435	278.598	245.56	117.944	118.959	194.371	261.558	2.21764	1.14902	0.000823876	0.00960544
A0A151U5V7	Uncharacterized protein sll0005 family OS=Cajanus cajan OX=3821 GN=KK1_007394 PE=4 SV=1	1	40.2	39.3346	31.6389	24.8638	31.4623	58.2397	65.8109	62.0979	56.5841	61.4084	36.8474	27.9691	61.9724	58.9469	2.21574	1.14779	0.000632009	0.00830658
A0A151TQA8	Uncharacterized protein OS=Cajanus cajan OX=3821 GN=KK1_008341 PE=4 SV=1	6	2978.1	2853.58	2878.62	2174.75	2325.14	1579.38	1220.88	1457.72	1299	1321.83	2902.94	2248.69	1411.27	1310.37	2.21536	1.14754	7.37152e-05	0.00315521
A0A151SLB9	RING finger protein B OS=Cajanus cajan OX=3821 GN=KK1_001877 PE=4 SV=1	1	15	23.1083	21.285	11.1395	19.9251	22.8305	36.3417	35.0909	31.8562	34.1305	19.4676	14.8982	30.7637	32.9737	2.21327	1.14618	0.050278	0.113169
A0A151UA75	Peroxidase OS=Cajanus cajan OX=3821 GN=KK1_020396 PE=3 SV=1	1	47.9	19.356	35.231	33.9791	26.7057	48.0034	76.1679	81.025	47.553	57.2279	31.9663	30.1237	66.6634	52.1666	2.21299	1.146	0.0811104	0.158969
A0A151T7S4	Uncharacterized protein OS=Cajanus cajan OX=3821 GN=KK1_017652 PE=4 SV=1	1	65.3	49.1718	42.6266	48.6251	46.7441	78.5035	118.13	121.868	111.953	99.242	51.5351	47.6753	104.163	105.406	2.21092	1.14464	0.00561429	0.0277045
A0A151TZA8	Laminin-like protein epi-1 OS=Cajanus cajan OX=3821 GN=KK1_004939 PE=4 SV=1	1	77.5	82.1314	109.187	62.759	67.086	146.084	109.054	125.41	142.272	144.496	88.5783	64.8865	125.948	143.38	2.2097	1.14385	0.00350287	0.0209946
A0A151U860	RNA polymerase II transcriptional coactivator KELP OS=Cajanus cajan OX=3821 GN=KK1_008228 PE=4 SV=1	4	456	399.355	391.804	269.237	407.434	580.605	705.485	955.433	636.723	623.373	414.761	331.204	731.458	630.013	2.20848	1.14305	0.013293	0.0464161
A0A151SD28	GTP pyrophosphokinase OS=Cajanus cajan OX=3821 GN=KK1_025429 PE=4 SV=1	1	19.5	19.5588	20.1229	18.7186	15.9782	23.5617	43.3887	45.3845	40.1346	36.3253	19.7252	17.2942	35.9333	38.1825	2.20782	1.14263	0.0155496	0.0513907
A0A151SI52	D-arabinose 1-dehydrogenase OS=Cajanus cajan OX=3821 GN=KK1_000704 PE=4 SV=1	7	2562.8	2924.98	2998.01	3071.03	2858.18	1558.8	1295.4	1383.45	1281.05	1407.64	2822	2962.7	1408.38	1342.85	2.20627	1.14161	4.73149e-05	0.00264347
A0A151TCV7	Putative DNA-binding protein ESCAROLA OS=Cajanus cajan OX=3821 GN=KK1_019504 PE=4 SV=1	1	12.5	12.0542	10.403	11.3444	16.7878	35.2603	15.6278	24.4651	24.9753	26.2921	11.6163	13.8003	23.8	25.6253	2.20597	1.14142	0.0369173	0.0919211
A0A151TML2	Gibberellin receptor GID1 OS=Cajanus cajan OX=3821 GN=KK1_021891 PE=4 SV=1	1	121.8	93.6927	79.2876	93.2801	88.7436	356.764	142.153	123.639	180.224	223.299	96.7207	90.9836	184.401	200.608	2.20489	1.1407	0.105083	0.191615
A0A151S4W6	Cellulose synthase-like protein E1 OS=Cajanus cajan OX=3821 GN=KK1_028465 PE=3 SV=1	1	57.5	70.6716	73.5824	65.1147	73.3607	59.4932	92.7176	185.29	183.449	118.368	66.8696	69.1148	100.73	147.358	2.20367	1.13991	0.173166	0.275501
A0A151R7K0	Uncharacterized protein OS=Cajanus cajan OX=3821 GN=KK1_040139 PE=4 SV=1	1	47.5	47.8534	54.5652	44.3235	52.8163	95.5291	96.8818	130.944	104.857	87.3275	49.8702	48.3839	106.616	95.6919	2.20353	1.13982	0.000876859	0.00983211
A0A151SH94	Uncharacterized protein OS=Cajanus cajan OX=3821 GN=KK1_000400 PE=4 SV=1	2	27.7	25.5423	21.4963	22.6105	29.4382	41.3185	43.3887	32.8772	52.1761	57.1233	24.7762	25.7995	38.9169	54.5937	2.20347	1.13978	0.00265428	0.0178044
A0A151TBK1	Malic enzyme OS=Cajanus cajan OX=3821 GN=KK1_019001 PE=3 SV=1	1	162.7	138.822	96.4031	89.6954	130.642	331.069	123.148	128.619	222.584	255.279	129.612	108.25	173.734	238.372	2.20206	1.13885	0.247747	0.357646
A0A151SXY3	Gamma-interferon-inducible lysosomal thiol reductase OS=Cajanus cajan OX=3821 GN=KK1_015102 PE=4 SV=1	5	448.1	449.961	414.202	445.911	430.003	582.067	780.653	1106.74	1370.28	675.839	437.107	437.885	795.229	962.336	2.2016	1.13856	0.0432883	0.10216
A0A151TG89	ATP-dependent Clp protease proteolytic subunit OS=Cajanus cajan OX=3821 GN=KK1_012343 PE=3 SV=1	3	533.5	492.758	562.219	734.12	525.539	342.141	291.848	300.402	273.007	291.859	528.719	621.135	310.71	282.276	2.20045	1.1378	0.000792708	0.00946541
A0A151RB14	UPF0706 protein At5g01750 family OS=Cajanus cajan OX=3821 GN=KK1_038844 PE=4 SV=1	5	1335.3	1702.73	1779.32	1548.87	1564.19	700.829	736.556	736.278	1187.73	1002.65	1593.41	1556.51	724.358	1091.27	2.19975	1.13734	0.000313732	0.00584936
A0A151SSL8	ABC transporter B family member 11 OS=Cajanus cajan OX=3821 GN=KK1_004026 PE=4 SV=1	2	113	163.77	176.592	103.522	119.611	181.075	273.484	235.541	234.41	255.593	148.398	111.276	226.787	244.773	2.19969	1.1373	0.0139213	0.0476551
A0A151T5V3	Phospholipid:diacylglycerol acyltransferase OS=Cajanus cajan OX=3821 GN=KK1_016962 PE=4 SV=1	1	59.5	58.0962	60.7986	57.3308	66.1752	133.863	123.468	82.1318	123.242	138.748	59.4547	61.5945	110.724	130.765	2.19941	1.13712	0.00337616	0.0205565
A0A151TFP0	Peroxisomal membrane protein PMP34 OS=Cajanus cajan OX=3821 GN=KK1_012150 PE=3 SV=1	1	9.3	10.3301	12.7273	5.09679	7.27463	12.9075	11.8908	12.0685	13.0414	13.7506	10.6932	6.08911	12.281	13.3913	2.19922	1.13699	0.00466205	0.0249639
A0A151RYE0	Protein fat-free isogeny OS=Cajanus cajan OX=3821 GN=KK1_030766 PE=4 SV=1	1	130.3	126.652	117.639	109.565	61.0138	57.9264	43.0684	73.1664	98.7291	90.3584	124.749	81.7616	56.726	94.4511	2.19915	1.13694	0.0312806	0.0820347
A0A151U282	Glucan endo-1,3-beta-glucosidase 13 OS=Cajanus cajan OX=3821 GN=KK1_006067 PE=3 SV=1	3	286.7	278.469	242.624	231.956	301.271	510.935	671.745	571.358	555.336	398.566	268.563	264.352	580.978	470.466	2.19775	1.13602	0.00224171	0.0162566
A0A1D8DAV5	30S ribosomal protein S3, chloroplastic OS=Cajanus cajan OX=3821 GN=rps3 PE=3 SV=1	11	8283.8	7278.08	5973.78	8275.07	6621.65	4461.63	3213.79	2668.5	3837.92	3197.52	7114.84	7402.34	3369.71	3503.12	2.19673	1.13536	0.00587289	0.0283319
A0A151U7N9	Thioredoxin domain-containing protein 9 isogeny OS=Cajanus cajan OX=3821 GN=KK1_008024 PE=4 SV=1	2	137.7	139.228	137.924	111.818	120.522	255.863	243.481	266.2	199.146	191.213	138.282	116.088	255.012	195.139	2.19671	1.13534	1.13796e-06	0.000454848
A0A151TAT0	Riboflavin biosynthesis protein ribD OS=Cajanus cajan OX=3821 GN=KK1_018760 PE=4 SV=1	2	243.5	234.659	250.971	267.598	274.959	488.687	585.046	530.958	394.927	430.861	242.951	271.253	533.45	412.503	2.19571	1.13468	1.71026e-05	0.00168423
A0A151U969	Putative aquaporin PIP-type 7a OS=Cajanus cajan OX=3821 GN=KK1_020055 PE=3 SV=1	2	226.7	335.262	578.173	476.33	467.853	175.748	254.905	264.651	224.089	206.368	352.883	472.072	228.024	215.046	2.19522	1.13436	0.093495	0.176211
A0A151RMF6	UPF0261 protein SACE-5696 OS=Cajanus cajan OX=3821 GN=KK1_034797 PE=4 SV=1	10	3584.9	3777.06	3892.88	3727.64	3616.6	1973.06	1587.53	1592.2	1703.25	1722.53	3749.45	3671.7	1708.52	1712.86	2.19456	1.13393	2.5475e-05	0.00196708
A0A151U3F2	Peptidylprolyl isomerase OS=Cajanus cajan OX=3821 GN=KK1_006457 PE=4 SV=1	3	625.1	590.521	522.706	430.036	535.558	406.901	436.632	359.397	267.202	260.087	577.849	479.905	399.693	263.62	2.19197	1.13223	0.000796951	0.00946727
A0A151SCU7	CAS1 domain-containing protein 1 OS=Cajanus cajan OX=3821 GN=KK1_025560 PE=4 SV=1	1	284.7	211.232	172.049	176.035	189.441	634.293	180.485	191.267	351.707	455.526	217.905	182.615	279.763	400.264	2.19184	1.13215	0.373421	0.485662
A0A151SVH0	Putative LRR receptor-like serine/threonine-protein kinase At1g56130 family OS=Cajanus cajan OX=3821 GN=KK1_014190 PE=3 SV=1	1	104.6	108.195	100.418	71.3623	100.483	166.661	151.443	139.799	193.125	178.358	104.356	84.6801	152.24	185.595	2.19172	1.13206	0.00142905	0.0125295
A0A151UHU4	Glycosyltransferase OS=Cajanus cajan OX=3821 GN=KK1_048851 PE=3 SV=1	2	217.3	307.778	384.831	248.036	316.857	280.618	503.685	589.842	592.965	636.542	295.25	280.343	436.855	614.367	2.19149	1.13191	0.0872718	0.167897
A0A151TNJ5	Coiled-coil domain-containing protein 132 family OS=Cajanus cajan OX=3821 GN=KK1_022251 PE=4 SV=1	1	120.7	112.251	99.7839	80.3752	134.69	209.695	142.901	111.353	353.104	147.004	110.574	104.047	149.431	227.833	2.18971	1.13074	0.183899	0.286934
A0A151TQE7	Phosphopantothenate--cysteine ligase OS=Cajanus cajan OX=3821 GN=KK1_008447 PE=4 SV=1	3	717.5	662.12	733.797	598.619	719.546	937.1	846.425	991.406	1454.47	1419.97	703.793	656.303	923.015	1437.11	2.18971	1.13074	0.000165526	0.00472479
A0A151TKM7	Uncharacterized protein At3g49055 family OS=Cajanus cajan OX=3821 GN=KK1_023956 PE=4 SV=1	8	671.3	765.765	752.497	534.094	646.275	1288.06	1119.34	1476.09	1053.55	1253.17	728.628	587.513	1286.28	1149.03	2.18937	1.13052	0.000918781	0.0100589
A0A151TIG9	Methionine aminopeptidase OS=Cajanus cajan OX=3821 GN=KK1_013166 PE=3 SV=1	1	16.8	11.04	16.8477	14.3146	24.0745	35.887	26.4119	34.5374	28.7383	33.3989	14.6197	18.5638	31.9896	30.9811	2.18811	1.12968	0.0181738	0.0568036
A0A151SLE6	Basic 7S globulin OS=Cajanus cajan OX=3821 GN=KK1_001789 PE=3 SV=1	1	44.9	94.504	118.484	40.8412	71.6402	67.536	169.914	144.005	79.1618	100.287	79.5156	54.0914	118.226	89.1005	2.18568	1.12808	0.365943	0.479295
A0A151TTU7	Carboxypeptidase OS=Cajanus cajan OX=3821 GN=KK1_009666 PE=3 SV=1	3	94.5	117.931	127.148	92.6656	126.391	165.303	288.752	276.937	169.15	149.826	112.32	108.223	236.444	159.195	2.1848	1.1275	0.0194532	0.05965
A0A151S691	Protein phosphatase 1 regulatory subunit pprA OS=Cajanus cajan OX=3821 GN=KK1_027887 PE=4 SV=1	1	94.2	90.4474	110.243	98.0938	135.905	167.706	199.063	187.282	223.766	204.591	97.9339	115.462	184.223	213.964	2.18478	1.12749	0.00121112	0.0116566
A0A151TMI8	JmjC domain-containing protein 5 OS=Cajanus cajan OX=3821 GN=KK1_021859 PE=4 SV=1	1	51	40.5516	29.5258	51.3905	144.001	76.9367	100.939	72.7236	48.0906	96.0021	39.3786	86.0248	82.6589	67.947	2.18456	1.12734	0.188184	0.291627
A0A151U175	Uncharacterized protein OS=Cajanus cajan OX=3821 GN=KK1_005680 PE=4 SV=1	1	89.5	87.5064	47.1696	46.7816	89.4521	152.456	32.2844	35.5336	94.2136	158.292	71.7533	64.6893	55.9231	122.12	2.18371	1.12678	0.572128	0.664817
A0A151SKA4	Uncharacterized protein OS=Cajanus cajan OX=3821 GN=KK1_001473 PE=4 SV=1	5	1040.9	1257.73	1274.52	1421.46	1084.59	635.233	759.299	582.537	549.1	589.093	1186.08	1241.65	654.973	568.745	2.18314	1.12641	0.00113916	0.0113166
A0A151R1M5	Anthranilate N-benzoyltransferase protein 1 OS=Cajanus cajan OX=3821 GN=KK1_042483 PE=4 SV=1	4	450.5	332.32	266.079	383.128	308.659	1017.21	257.361	244.395	685.749	810.451	341.524	343.884	399.96	745.497	2.18286	1.12622	0.394087	0.505058
A0A151UBW2	Putative nicotinate-nucleotide pyrophosphorylase [carboxylating] OS=Cajanus cajan OX=3821 GN=KK1_021026 PE=4 SV=1	2	548.7	603.807	532.215	517.912	450.142	283.021	234.405	255.685	252.902	269.493	560.755	482.839	256.939	261.066	2.18244	1.12594	5.04939e-05	0.00268422
A0A151RRS9	U-box domain-containing protein 13 OS=Cajanus cajan OX=3821 GN=KK1_033243 PE=4 SV=1	13	2000.5	1688.13	1419.47	1500.32	1617.93	4041.42	2044.84	2033.5	3164.78	3652.26	1686.13	1558.02	2561.41	3399.79	2.18213	1.12574	0.0519371	0.115899
A0A151SB50	Putative oxidoreductase C663.09c family OS=Cajanus cajan OX=3821 GN=KK1_026136 PE=4 SV=1	4	792.9	1065.75	1364.96	1174.63	1225.87	476.257	529.845	660.57	728.969	662.775	1048.73	1199.97	550.346	695.084	2.1804	1.12459	0.0104672	0.0398457
A0A151TEN4	Beta-glucosidase 44 OS=Cajanus cajan OX=3821 GN=KK1_011759 PE=3 SV=1	3	1597.3	1081.37	1010.08	1674.74	1232.35	947.336	643.878	489.008	745.633	582.509	1203.85	1436.61	668.151	659.043	2.17985	1.12423	0.0379858	0.0935872
A0A151RPN3	Nuclease S1 OS=Cajanus cajan OX=3821 GN=KK1_034023 PE=4 SV=1	1	25.7	22.0942	32.1671	18.7186	27.4142	38.0805	35.5943	41.8426	48.6282	50.121	26.3355	22.6529	38.4209	49.3689	2.17936	1.12391	0.00829252	0.034312
A0A151R394	Putative gibberellin receptor GID1L3 OS=Cajanus cajan OX=3821 GN=KK1_041790 PE=4 SV=1	1	97.7	57.792	46.6413	43.0945	35.1057	81.8459	43.4955	42.1747	87.1177	82.4154	64.098	38.8955	53.1493	84.734	2.1785	1.12334	0.185995	0.288944
A0A151S3H1	Protein SCAI OS=Cajanus cajan OX=3821 GN=KK1_029022 PE=4 SV=1	2	111	120.567	143.84	95.2261	150.073	280.096	187.318	201.782	256.665	264.163	124.397	119.544	219.578	260.387	2.17816	1.12311	0.0105842	0.040089
A0A151U0Q4	Basic 7S globulin OS=Cajanus cajan OX=3821 GN=KK1_005444 PE=3 SV=1	2	369.9	273.196	325.032	269.135	358.958	133.445	165.003	144.447	163.774	161.323	320.254	310.818	147.062	162.544	2.17768	1.12279	0.000965188	0.0102548
A0A151UGU1	60S ribosomal protein L9 OS=Cajanus cajan OX=3821 GN=KK1_050495 PE=4 SV=1	1	220	149.572	127.253	155.961	107.77	97.7226	79.5846	52.1363	78.9468	72.6957	161.181	129.645	74.0153	75.7568	2.17767	1.12279	0.0355732	0.0894596
A0A151TIP2	Disease resistance protein RPP8 OS=Cajanus cajan OX=3821 GN=KK1_013231 PE=3 SV=1	3	326.7	439.718	525.664	330.894	496.089	575.8	842.475	968.716	934.318	833.13	422.679	405.157	777.454	882.275	2.17761	1.12275	0.0242579	0.0689195
A0A151TQ35	Uncharacterized protein ynbD OS=Cajanus cajan OX=3821 GN=KK1_008338 PE=4 SV=1	2	216.4	214.883	221.705	189.759	230.935	380.161	344.487	327.741	449.866	461.901	217.643	209.337	350.126	455.844	2.17756	1.12271	6.65715e-05	0.00307723
A0A151R875	Telomere length regulation protein TEL2 isogeny OS=Cajanus cajan OX=3821 GN=KK1_040165 PE=4 SV=1	1	39.6	54.0397	65.0247	41.9679	65.568	100.647	125.176	104.49	105.287	120.772	51.8198	52.4571	109.597	112.764	2.17608	1.12173	0.00756258	0.0325033
A0A151T8S9	Lysine histidine transporter 1 (Fragment) OS=Cajanus cajan OX=3821 GN=KK1_017995 PE=4 SV=1	1	295.6	165.291	186.735	228.269	247.229	192.356	223.514	275.941	551.573	374.633	208.958	237.56	228.074	454.574	2.17543	1.1213	0.0445891	0.104154
A0A151TUQ8	Class E vacuolar protein-sorting machinery protein HSE1 OS=Cajanus cajan OX=3821 GN=KK1_009970 PE=4 SV=1	1	35.9	60.4288	48.86	35.0033	44.72	72.0274	81.8268	108.032	87.1177	78.3394	47.3257	39.5645	86.0298	82.6121	2.17442	1.12063	0.0137362	0.0472594
A0A151TR59	Inner membrane protein yhjX OS=Cajanus cajan OX=3821 GN=KK1_008721 PE=4 SV=1	2	237.6	517.604	537.074	231.035	255.224	263.07	692.566	589.842	245.592	194.662	404.228	242.828	475.433	218.649	2.17441	1.12063	0.20193	0.307236
A0A151TF28	Serine/threonine-protein kinase SRK2E OS=Cajanus cajan OX=3821 GN=KK1_011927 PE=3 SV=1	2	154.1	197.947	225.509	140.393	220.308	276.231	326.656	321.211	389.229	375.574	190.183	175.869	307.174	382.34	2.17401	1.12036	0.00970279	0.0377609
A0A151TXS3	Uncharacterized protein OS=Cajanus cajan OX=3821 GN=KK1_011034 PE=4 SV=1	5	454	444.688	440.932	580.798	748.693	319.161	270.494	323.314	375.897	418.215	446.506	659.423	303.341	396.492	2.17387	1.12027	0.00081557	0.00958788
A0A151U9H8	Trafficking protein particle complex subunit OS=Cajanus cajan OX=3821 GN=KK1_020107 PE=3 SV=1	2	565.9	525.21	487.841	431.675	499.428	925.505	662.883	715.691	949.263	1072.36	525.352	464.317	760.059	1008.94	2.17294	1.11965	0.00203352	0.0151907
A0A151S7I6	Uncharacterized protein (Fragment) OS=Cajanus cajan OX=3821 GN=KK1_027415 PE=4 SV=1	4	380.7	395.806	340.035	373.807	389.825	637.844	831.691	797.154	895.291	727.364	371.418	381.732	750.596	806.971	2.17268	1.11947	0.000348432	0.00605523
A0A151RA22	Uncharacterized protein OS=Cajanus cajan OX=3821 GN=KK1_039292 PE=3 SV=1	2	145.2	142.27	120.492	109.36	175.88	258.579	186.891	156.733	283.221	305.968	135.523	138.688	196.388	294.375	2.17214	1.11912	0.0246028	0.0696566
A0A151T9L0	Uncharacterized protein At5g01610 family OS=Cajanus cajan OX=3821 GN=KK1_018305 PE=4 SV=1	1	30.9	27.9762	26.3563	16.875	35.2069	53.226	48.8341	53.1325	47.338	59.2136	28.3494	24.3745	51.6895	52.9439	2.1721	1.11909	0.0191311	0.0589017
A0A151TUC4	RNA-binding protein Musashi isogeny Rbp6 OS=Cajanus cajan OX=3821 GN=KK1_009814 PE=4 SV=1	3	375	353.415	325.138	257.664	340.235	423.404	472.935	506.386	959.906	430.861	350.586	296.085	466.315	643.107	2.17204	1.11905	0.0764069	0.152436
A0A151QS05	Xyloglucan endotransglucosylase/hydrolase OS=Cajanus cajan OX=3821 GN=KK1_046099 PE=3 SV=1	6	2070.4	1534.59	1019.16	1229.01	1223.95	1433.56	483.932	456.799	1236.54	1155.03	1479.44	1226.48	681.776	1195.09	2.16997	1.11768	0.24491	0.354455
A0A151RAR0	3-dehydroquinate synthase OS=Cajanus cajan OX=3821 GN=KK1_039040 PE=4 SV=1	3	562.8	644.068	661.637	773.756	842.914	487.538	326.763	323.756	504.805	531.402	621.301	807.595	372.237	517.933	2.16957	1.11741	0.00553806	0.0275457
A0A151SRF2	Exocyst subunit Exo70 family protein OS=Cajanus cajan OX=3821 GN=KK1_003676 PE=3 SV=1	2	153.1	179.793	176.064	129.434	140.358	218.156	221.165	261.552	303.111	281.93	169.228	134.785	232.816	292.329	2.16885	1.11693	0.000308516	0.00584936
A0A151TUR5	UPF0420 protein C16orf58 isogeny OS=Cajanus cajan OX=3821 GN=KK1_009963 PE=4 SV=1	1	102	120.162	127.993	92.2559	80.2425	158.932	167.031	244.506	223.981	144.705	116.194	86.0398	186.537	180.031	2.16804	1.11639	0.0172369	0.0548985
A0A151QYT2	Uncharacterized protein OS=Cajanus cajan OX=3821 GN=KK1_043448 PE=4 SV=1	2	155.6	166.102	166.239	179.927	207.658	353.735	282.239	256.571	338.375	366.481	162.57	193.296	294.782	352.148	2.16614	1.11512	0.000680114	0.00870316
A0A151RFI8	Regulator of nonsense transcripts 3A OS=Cajanus cajan OX=3821 GN=KK1_037331 PE=4 SV=1	1	14.9	24.4267	31.8502	12.2662	22.9612	30.4555	27.6931	33.3199	31.8562	41.4464	22.6319	16.7823	30.4028	36.3363	2.16515	1.11447	0.137877	0.233693
A0A151QNF8	21 kDa protein OS=Cajanus cajan OX=3821 GN=KK1_047658 PE=4 SV=1	1	150	112.86	153.243	126.771	88.1364	178.777	191.482	289.665	250.967	208.249	137.406	105.703	214.839	228.612	2.16278	1.11288	0.0249437	0.0702995
A0A151R9B5	Zinc transporter 11 OS=Cajanus cajan OX=3821 GN=KK1_039469 PE=4 SV=1	1	158	189.225	198.357	176.855	228.405	154.545	251.916	274.944	365.791	418.319	181.006	200.984	220.386	391.174	2.16111	1.11177	0.0317627	0.0829786
A0A151SS44	Uncharacterized protein OS=Cajanus cajan OX=3821 GN=KK1_003827 PE=3 SV=1	4	232	202.814	198.357	160.775	210.188	436.879	299.75	385.961	400.302	394.177	210.545	183.828	369.733	397.228	2.16086	1.11161	0.00234869	0.0167114
A0A151SYN1	Anthocyanidin 5,3-O-glucosyltransferase OS=Cajanus cajan OX=3821 GN=KK1_015351 PE=3 SV=1	1	200.1	146.022	130	127.181	153.818	342.872	258.429	311.47	283.221	284.648	156.028	139.867	302.201	283.933	2.16064	1.11146	0.00353394	0.0210641
A0A151U7U7	Glycosyltransferase OS=Cajanus cajan OX=3821 GN=KK1_008061 PE=3 SV=1	4	439.1	472.678	663.645	545.463	665.099	663.331	880.592	1083.72	1147.09	1083.96	516.442	602.318	858.632	1115.08	2.15915	1.11047	0.0201597	0.0611269
A0A151S2K8	Ran-binding protein 1 isogeny b OS=Cajanus cajan OX=3821 GN=KK1_029185 PE=4 SV=1	6	2265.5	1967.12	1619.37	1766.92	1379.9	1124.9	745.632	854.932	998.503	1012.27	1932.47	1561.47	895.07	1005.36	2.15902	1.11037	0.00552309	0.0275142
A0A151TXV1	Uncharacterized protein OS=Cajanus cajan OX=3821 GN=KK1_011183 PE=3 SV=1	2	102.6	94.1997	114.786	94.5091	114.348	201.652	213.691	243.067	215.273	231.764	103.521	103.956	218.796	223.366	2.15769	1.10949	0.000133696	0.00419626
A0A151T6D2	Putative phosphoglycerate mutase gpmB (Fragment) OS=Cajanus cajan OX=3821 GN=KK1_017144 PE=4 SV=1	1		4.85374	2.58477	3.04839	3.7325	4.76028	5.37768	12.1791	5.30051	9.9881	3.54201	3.37315	6.7808	7.27613	2.15707	1.10907	0.248856	0.358992
A0A151R4R0	Uncharacterized protein OS=Cajanus cajan OX=3821 GN=KK1_041280 PE=4 SV=1	2	333.4	331.408	378.703	259.097	298.134	453.591	623.698	761.403	470.293	496.913	347.17	277.931	599.447	483.42	2.15682	1.1089	0.00765022	0.0327557
A0A151R4U7	17.9 kDa class II heat shock protein OS=Cajanus cajan OX=3821 GN=KK1_041219 PE=3 SV=1	4	1110.2	562.835	308.656	462.708	258.766	443.668	440.262	249.819	257.848	278.377	577.767	346.025	365.425	267.916	2.15652	1.10871	0.357338	0.47162
A0A151TAV4	Biotin carboxyl carrier protein of acetyl-CoA carboxylase OS=Cajanus cajan OX=3821 GN=KK1_018772 PE=4 SV=1	3	926.8	552.897	456.146	981.258	568.045	447.428	367.016	252.697	365.898	400.343	615.996	746.591	346.207	382.733	2.15649	1.10868	0.0957188	0.178684
A0A151SEY8	Uncharacterized protein OS=Cajanus cajan OX=3821 GN=KK1_024781 PE=4 SV=1	1	24.7	17.2263	25.5111	17.3871	23.2648	37.6627	38.3704	48.1516	37.1243	50.6436	22.1414	20.1124	41.1313	43.3602	2.15589	1.10829	0.00840224	0.0345232
A0A151RKW9	Preprotein translocase subunit secY OS=Cajanus cajan OX=3821 GN=KK1_035352 PE=3 SV=1	1	251.9	223.807	198.885	180.234	212.617	151.202	90.7957	92.3148	92.3859	116.8	223.821	195.757	108.218	103.878	2.15465	1.10745	0.00894108	0.0358434
A0A151R8E6	Nucleolin OS=Cajanus cajan OX=3821 GN=KK1_039940 PE=4 SV=1	2	344.7	306.054	296.19	269.237	249.556	180.344	155.286	128.841	146.25	146.273	314.97	259.21	153.378	146.261	2.15348	1.10667	0.000454546	0.00710032
A0A151RS92	Uncharacterized protein OS=Cajanus cajan OX=3821 GN=KK1_033041 PE=3 SV=1	2	213.8	175.635	182.192	121.548	172.844	374.103	277.007	292.986	323.323	301.265	189.838	144.944	311.968	312.099	2.15324	1.10651	0.00365496	0.0215773
A0A151QPD7	Omega-amidase NIT2 OS=Cajanus cajan OX=3821 GN=KK1_047234 PE=4 SV=1	9	2924.7	3082.27	2891.41	3560.29	3002.2	1346.45	1684.16	1630.39	1526.28	1510.9	2964.97	3269.36	1546.28	1518.57	2.15292	1.10629	0.000102677	0.00371112
A0A151R1B9	Uncharacterized protein OS=Cajanus cajan OX=3821 GN=KK1_042573 PE=4 SV=1	7	1875.8	1904.24	1911.91	2044.89	1679.46	1137.86	1015.45	1093.24	841.105	923.325	1897.25	1853.19	1080.98	881.257	2.1529	1.10628	4.80247e-05	0.00264347
A0A151TNJ7	Glucomannan 4-beta-mannosyltransferase 2 OS=Cajanus cajan OX=3821 GN=KK1_022270 PE=4 SV=1	5	863.7	531.701	341.091	434.235	391.242	1346.66	341.177	300.845	792.186	993.976	539.056	412.178	517.043	887.364	2.15286	1.10626	0.591568	0.680844
A0A151THN3	Phosphatidylinositide phosphatase SAC1 OS=Cajanus cajan OX=3821 GN=KK1_012862 PE=4 SV=1	5	585.7	639.403	724.605	571.785	570.777	870.25	799.232	1135.63	1224.71	1235.09	647.417	571.281	924.381	1229.89	2.15286	1.10625	0.00222647	0.0161979
A0A151S4E0	Protein DEK OS=Cajanus cajan OX=3821 GN=KK1_028558 PE=4 SV=1	10	1005.7	660.091	735.593	985.867	1101.79	1728.12	1522.62	1249.52	1675.94	1713.86	787.475	1042.22	1486.97	1694.79	2.15219	1.1058	0.00584616	0.0282771
A0A151TWW2	Uncharacterized protein OS=Cajanus cajan OX=3821 GN=KK1_010817 PE=4 SV=1	6	1272.7	853.489	888.893	774.473	806.784	1625.44	1719.08	1761.22	1423.07	1733.61	988.381	790.464	1700.96	1570.69	2.15185	1.10557	0.00283067	0.0185482
A0A151RKD7	Uncharacterized protein OS=Cajanus cajan OX=3821 GN=KK1_035571 PE=4 SV=1	3	112.4	104.848	98.0935	62.5542	100.18	176.688	133.825	152.749	172.59	168.116	104.952	79.1622	153.429	170.338	2.15176	1.10552	0.00869367	0.0352467
A0A151RZ60	Auxin-repressed 12.5 kDa protein OS=Cajanus cajan OX=3821 GN=KK1_030483 PE=4 SV=1	4	179.6	411.322	430.578	196.007	286.901	263.07	685.412	735.171	430.514	263.745	316.845	237.138	509.883	336.966	2.15015	1.10444	0.406397	0.517129
A0A151T030	Ectonucleotide pyrophosphatase/phosphodiesterase family member 1 OS=Cajanus cajan OX=3821 GN=KK1_015805 PE=4 SV=1	3	331.4	335.464	321.969	265.55	427.169	543.42	502.724	667.653	737.785	680.333	329.562	336.801	567.116	708.477	2.14975	1.10417	0.00503919	0.0262185
A0A151SWX9	WD-40 repeat-containing protein MSI4 OS=Cajanus cajan OX=3821 GN=KK1_014737 PE=4 SV=1	5	341.9	405.947	293.654	525.491	413.304	417.346	548.637	448.941	808.313	677.093	344.14	466.034	468.443	739.799	2.14971	1.10414	0.0089083	0.0358114
A0A151UCZ6	Purple acid phosphatase OS=Cajanus cajan OX=3821 GN=KK1_021438 PE=3 SV=1	3	272.3	307.88	302	198.977	310.785	365.851	408.764	474.287	565.657	505.169	293.638	248.675	413.942	534.558	2.14963	1.10409	0.0087195	0.0353093
A0A151R6Y1	Transcription factor CPC OS=Cajanus cajan OX=3821 GN=KK1_040523 PE=4 SV=1	2	82.5	94.3011	86.6832	84.6768	96.5363	216.276	185.289	167.138	225.594	132.895	87.6937	90.4123	188.5	173.148	2.14952	1.10402	0.0043935	0.0241174
A0A151SY42	Pectinesterase OS=Cajanus cajan OX=3821 GN=KK1_015137 PE=3 SV=1	2	202.5	165.494	156.307	170.3	169.808	258.683	106.064	116.333	311.604	320.914	173.672	170.054	147.236	316.225	2.14774	1.10282	0.121911	0.213392
A0A151RL50	GDSL esterase/lipase At5g45910 family OS=Cajanus cajan OX=3821 GN=KK1_035250 PE=3 SV=1	3	950.4	652.485	370.04	570.453	379.603	432.492	209.313	256.017	450.618	444.343	612.221	465.345	285.111	447.47	2.14731	1.10253	0.188965	0.292554
A0A151S302	Glutathione reductase OS=Cajanus cajan OX=3821 GN=KK1_029054 PE=3 SV=1	21	4589.8	6502.16	7408.42	5322.21	6134.86	2913.86	4591.05	3838.21	2845.14	2788.56	6046.8	5714.11	3716.8	2816.71	2.14676	1.10216	0.0173042	0.0550053
A0A151S4F8	Uncharacterized protein ycf23 OS=Cajanus cajan OX=3821 GN=KK1_028626 PE=4 SV=1	4	552.2	755.218	744.679	392.96	424.74	391.651	755.028	766.273	304.724	326.557	677.193	408.541	609.652	315.452	2.14674	1.10215	0.0460332	0.106465
A0A151UDQ8	ABC transporter I family member 17 (Fragment) OS=Cajanus cajan OX=3821 GN=KK1_049651 PE=4 SV=1	1	147.5	118.235	94.0788	115.403	141.167	64.4024	54.3863	60.1056	63.7875	80.7432	117.944	127.637	59.4888	71.7663	2.14555	1.10135	0.0047864	0.0253807
A0A151RVZ7	Adipocyte plasma membrane-associated protein (Fragment) OS=Cajanus cajan OX=3821 GN=KK1_031688 PE=4 SV=1	5	360.6	668.509	901.149	402.178	546.589	324.279	353.563	323.756	266.342	294.994	601.141	468.856	333.581	280.302	2.14462	1.10072	0.0846518	0.164547
A0A151RWZ7	Uncharacterized protein OS=Cajanus cajan OX=3821 GN=KK1_031309 PE=4 SV=1	47	33277.1	41220.6	45421.3	46740.1	45910.8	22882.4	28655.2	25774.1	21191.4	22048	39643.6	46323.6	25662.3	21615.5	2.14308	1.09968	0.00115617	0.0113786
A0A151TAU0	Uncharacterized protein OS=Cajanus cajan OX=3821 GN=KK1_018747 PE=4 SV=1	6	1974.7	2609.98	2735.04	2139.73	2960.2	4038.39	6577.98	5221.99	4663.18	4152.14	2415.65	2516.75	5176.61	4400.25	2.14295	1.0996	0.00967571	0.0377203
A0A151TJJ9	Histidine triad nucleotide-binding protein 3 OS=Cajanus cajan OX=3821 GN=KK1_013499 PE=4 SV=1	1	37.1	35.0752	40.8305	33.0573	41.4815	67.6404	88.1264	83.2387	85.075	73.9499	37.5941	37.0306	79.1673	79.3176	2.14195	1.09892	0.000406688	0.00674012
A0A151RRC9	Methylthioribose kinase OS=Cajanus cajan OX=3821 GN=KK1_033383 PE=3 SV=1	8	422.6	758.768	1009.12	561.338	683.417	561.281	1581.34	1838.92	1434.47	1226.52	686.532	619.377	1177.4	1326.42	2.14154	1.09865	0.282501	0.394979
A0A151STR4	Endo-1,3,1,4-beta-D-glucanase OS=Cajanus cajan OX=3821 GN=KK1_004469 PE=4 SV=1	5	1241	1202.76	1159.99	966.817	1120.41	1694.38	2367.72	2757.38	2344.35	1849.62	1200.79	1040.79	2228.16	2082.34	2.14084	1.09818	0.00484991	0.0255955
A0A151TU75	Uncharacterized protein C18orf8 OS=Cajanus cajan OX=3821 GN=KK1_009855 PE=4 SV=1	6	386.3	441.645	515.733	412.112	535.153	709.499	748.942	832.241	957.756	946.631	444.776	469.62	761.874	952.177	2.1408	1.09815	0.00122724	0.0117287
A0A151SRV8	Mitogen-activated protein kinase kinase 2 OS=Cajanus cajan OX=3821 GN=KK1_003839 PE=3 SV=1	5	1158.4	1303.77	1398.13	1031.55	1095.42	516.68	708.475	588.182	571.14	654.414	1282.93	1063	599.357	611.361	2.14051	1.09795	0.000522102	0.00754826
A0A151TDQ1	Lactoylglutathione lyase (Fragment) OS=Cajanus cajan OX=3821 GN=KK1_011382 PE=4 SV=1	9	1687.3	1899.17	1839.97	2278.61	1711.85	847.584	1410.18	1425.84	943.564	902.318	1806.57	1975	1194.47	922.711	2.14043	1.0979	0.0184448	0.0573341
A0A151RT76	NADP-dependent glyceraldehyde-3-phosphate dehydrogenase OS=Cajanus cajan OX=3821 GN=KK1_032683 PE=3 SV=1	1	56.7	63.5726	55.7273	33.9791	75.3847	99.185	124.643	102.83	85.29	94.7479	58.5653	50.6113	108.329	89.8947	2.14041	1.09788	0.0396709	0.0961697
A0A151QPI4	Putative serine/threonine-protein kinase At1g18390 family OS=Cajanus cajan OX=3821 GN=KK1_047169 PE=4 SV=1	1	55.5	39.9431	57.5234	50.1614	74.8787	77.8767	81.6133	83.7921	114.964	100.914	50.3338	61.2864	81.057	107.71	2.13991	1.09755	0.011327	0.0419212
A0A151SSE9	Malignant T cell amplified sequence 1 OS=Cajanus cajan OX=3821 GN=KK1_003956 PE=4 SV=1	4	1351.7	1128.12	1158.62	1215.7	884.003	642.127	665.125	577.113	576.301	553.872	1208.9	1036.67	626.992	564.975	2.13975	1.09744	0.000786016	0.00946541
A0A151RN34	40S ribosomal protein S23 (Fragment) OS=Cajanus cajan OX=3821 GN=KK1_034607 PE=3 SV=1	3	620	347.837	210.612	448.369	334.466	242.911	199.704	122.2	221.294	253.085	356.793	387.252	180.982	236.656	2.13973	1.09743	0.180364	0.283434
A0A151SPB4	Cell division cycle protein 16 isogeny OS=Cajanus cajan OX=3821 GN=KK1_002919 PE=4 SV=1	1	76.4	71.0773	53.9313	55.3848	72.1462	105.557	79.2643	113.234	130.123	140.525	66.4082	63.2124	98.2155	135.224	2.1392	1.09707	0.0103214	0.0394897
A0A151QQW4	Uncharacterized protein OS=Cajanus cajan OX=3821 GN=KK1_046552 PE=3 SV=1	18	4440.8	7107.91	8059.76	7275.05	6620.74	2825.7	4843.35	4584.45	3234.66	3259.18	6336.39	6940.19	3973.62	3246.9	2.13748	1.09591	0.0486238	0.110501
A0A151TUS9	Uncharacterized protein OS=Cajanus cajan OX=3821 GN=KK1_010070 PE=3 SV=1	1	116.6	90.1432	103.482	66.9582	93.8038	171.884	156.888	180.088	122.167	171.042	102.841	79.2524	169.344	144.553	2.13677	1.09543	0.00794847	0.0333806
A0A151UIJ5	Cytochrome P450 76C4 OS=Cajanus cajan OX=3821 GN=KK1_049493 PE=3 SV=1	3	140.9	161.843	161.062	191.501	154.121	169.481	199.917	198.461	355.04	305.55	154.288	171.797	188.748	329.367	2.13475	1.09407	0.00105939	0.0108576
A0A151QX41	Ferredoxin-thioredoxin reductase, variable chain OS=Cajanus cajan OX=3821 GN=KK1_044109 PE=4 SV=1	6	3273.8	3551.31	3921.19	3788.17	3340.01	2281.82	2570.7	2030.96	1612.29	1737.27	3572.34	3557.04	2283.9	1673.62	2.1345	1.0939	0.000371328	0.00635242
A0A151QS45	Pathogen-related protein OS=Cajanus cajan OX=3821 GN=KK1_046120 PE=4 SV=1	8	698.4	1120.82	1309.7	919.192	1067.89	1052.94	3821.96	2347.96	2046.43	1936.89	1008.33	990.755	2114.1	1990.91	2.13383	1.09345	0.162055	0.263688
A0A151SPM2	Uncharacterized protein OS=Cajanus cajan OX=3821 GN=KK1_003038 PE=4 SV=1	2	120.8	144.907	165.71	124.108	153.919	277.589	288.005	308.482	293.005	296.771	142.616	138.212	291.079	294.882	2.13354	1.09325	0.000373623	0.00636283
A0A151SUN5	Uncharacterized protein OS=Cajanus cajan OX=3821 GN=KK1_013921 PE=4 SV=1	5	680.4	570.036	491.433	473.769	583.225	1144.65	1108.45	1111.72	913.783	975.895	575.498	525.656	1121.49	944.329	2.1335	1.09322	0.000685999	0.00874507
A0A151RBP3	Metalloendoproteinase 1 OS=Cajanus cajan OX=3821 GN=KK1_038880 PE=3 SV=1	1	34.1	111.136	110.877	58.6623	104.127	74.6387	94.2125	211.633	152.808	166.966	74.9003	78.1556	114.17	159.73	2.13257	1.09259	0.447354	0.555569
A0A151SFI5	Uncharacterized protein (Fragment) OS=Cajanus cajan OX=3821 GN=KK1_024497 PE=4 SV=1	5	943.5	686.966	587.259	641.328	690.501	1792.88	1081.43	913.263	1311.47	1535.04	724.718	665.46	1209.8	1418.86	2.13215	1.09231	0.0428546	0.101498
A0A151T364	40S ribosomal protein S16 OS=Cajanus cajan OX=3821 GN=KK1_015987 PE=3 SV=1	7	3955.4	3008.34	2054.02	3839.89	1831.88	1898.16	1233.37	1078.4	1651	1498.15	2902.06	2652.21	1361.66	1572.72	2.13127	1.09171	0.095052	0.17783
A0A151TMM3	CDP-diacylglycerol--inositol 3-phosphatidyltransferase OS=Cajanus cajan OX=3821 GN=KK1_021933 PE=3 SV=1	2	63.6	71.8886	67.9829	46.4743	75.8908	100.543	84.1758	87.1126	133.993	119.517	67.739	59.3883	90.3386	126.549	2.13087	1.09144	0.0106474	0.0402387
A0A151TZF4	3-hydroxybenzoate 6-hydroxylase OS=Cajanus cajan OX=3821 GN=KK1_005038 PE=4 SV=1	1	206.1	202.307	207.76	198.977	229.619	102.527	86.9519	113.234	124.102	111.784	205.376	213.75	100.315	117.782	2.13079	1.09139	0.000170536	0.00474515
A0A151QY65	RING finger protein B OS=Cajanus cajan OX=3821 GN=KK1_043702 PE=4 SV=1	2	269.5	287.8	376.273	228.372	340.134	481.793	565.934	609.655	579.634	608.324	307.882	278.706	549.84	593.805	2.13058	1.09125	0.00540143	0.0272224
A0A151T2V7	Terpene cyclase/mutase family member OS=Cajanus cajan OX=3821 GN=KK1_015836 PE=3 SV=1	9	812.5	1416.74	1985.87	1062.58	1769.64	586.036	646.227	704.069	754.127	765.093	1317.31	1371.27	643.638	759.59	2.1305	1.09119	0.0660966	0.137357
A0A151UBE5	Putative NADP-dependent oxidoreductase P1 OS=Cajanus cajan OX=3821 GN=KK1_020884 PE=4 SV=1	5	1955.6	2687.77	3507.57	2412.27	2517.33	1318.98	1130.55	1279.3	2083.31	1956.54	2641.76	2464.24	1240.22	2018.93	2.13007	1.0909	0.00802549	0.0336198
A0A151TG72	Minor allergen Alt a 7 OS=Cajanus cajan OX=3821 GN=KK1_012336 PE=4 SV=1	5	458.2	551.984	619.06	497.633	584.844	811.026	1044.7	1142.16	1237.18	1065.15	538.978	539.479	989.125	1147.95	2.12986	1.09076	0.00243555	0.0170906
A0A151SQ08	Vacuolar protein sorting-associated protein 26 OS=Cajanus cajan OX=3821 GN=KK1_003071 PE=4 SV=1	3	248.7	247.132	226.143	204.713	230.125	430.716	290.781	348.882	443.63	481.55	240.434	217.047	352.218	462.201	2.12949	1.09051	0.00232913	0.0166419
A0A151TNH4	Uncharacterized protein OS=Cajanus cajan OX=3821 GN=KK1_022231 PE=4 SV=1	12	1956	2846.28	2819.67	1631.93	2510.65	3838.78	3754.16	5555.93	3107.69	2663.25	2503.89	2024.16	4310.1	2876.9	2.12933	1.0904	0.038244	0.0940188
A0A151UIS8	Isopenicillin N epimerase OS=Cajanus cajan OX=3821 GN=KK1_049289 PE=4 SV=1	3	96.4	99.7775	110.455	73.2058	95.7267	168.646	178.136	188.5	165.602	164.458	102.039	83.7123	178.243	165.029	2.12923	1.09033	0.000281444	0.00562475
A0A151REU1	Putative metal-nicotianamine transporter YSL6 OS=Cajanus cajan OX=3821 GN=KK1_037718 PE=4 SV=1	3	388.3	454.728	558.099	442.531	692.323	648.812	708.902	1036.79	1089.78	886.327	461.895	553.511	781.265	982.804	2.12776	1.08934	0.0382069	0.0940052
A0A151TTX0	10 kDa chaperonin OS=Cajanus cajan OX=3821 GN=KK1_009664 PE=3 SV=1	3	1100	896.488	634.379	879.76	980.146	492.343	465.461	513.47	448.683	424.59	855.255	928.598	490.029	436.47	2.12752	1.08917	0.00554566	0.0275457
A0A151TKL1	Myosin-H heavy chain OS=Cajanus cajan OX=3821 GN=KK1_023919 PE=4 SV=1	8	617.2	557.46	586.942	730.33	740.698	352.063	358.795	327.63	365.576	334.814	586.694	735.496	345.9	349.857	2.12633	1.08836	5.3409e-06	0.000806476
A0A151STU1	Glucan endo-1,3-beta-glucosidase 1 (Fragment) OS=Cajanus cajan OX=3821 GN=KK1_004546 PE=3 SV=1	2	398.1	375.929	324.187	320.037	402.374	715.557	329.86	486.131	775.307	750.774	364.724	358.852	485.932	762.942	2.12606	1.08819	0.0530356	0.117626
A0A151U0Z7	GDSL esterase/lipase At2g30310 family OS=Cajanus cajan OX=3821 GN=KK1_005536 PE=3 SV=1	2	52.8	77.365	69.462	57.2284	77.8136	57.4041	35.1672	45.8273	131.09	70.501	65.7116	66.7319	45.2274	96.1353	2.1256	1.08787	0.105488	0.19222
A0A151TI90	STS14 protein (Fragment) OS=Cajanus cajan OX=3821 GN=KK1_013002 PE=4 SV=1	2	863.3	519.734	297.14	522.726	387.902	496.939	166.818	167.47	337.085	394.699	510.86	450.296	240.341	364.756	2.12557	1.08785	0.347632	0.461539
A0A151UFV3	Vacuolar protein sorting-associated protein 25 OS=Cajanus cajan OX=3821 GN=KK1_046602 PE=4 SV=1	1	166.8	193.484	192.546	143.875	163.432	342.141	318.435	311.692	317.195	334.709	183.848	153.342	323.83	325.834	2.12488	1.08738	3.82108e-05	0.00244946
A0A151S6B3	UPF0414 transmembrane protein C20orf30 isogeny OS=Cajanus cajan OX=3821 GN=KK1_027822 PE=4 SV=1	1	48.9	39.8417	54.2482	38.8953	50.9946	90.8288	86.3113	108.032	83.8923	80.5342	47.28	44.5359	94.6124	82.1961	2.1244	1.08706	0.00166507	0.0135337
A0A151TLS8	Ribosomal protein OS=Cajanus cajan OX=3821 GN=KK1_021573 PE=3 SV=1	13	6835.8	3978.57	3842.69	7221.69	3967.07	3140.93	2704.37	2302.8	2419.28	2624.06	4710.32	5352.47	2694.39	2519.59	2.12434	1.08701	0.0507441	0.11376
A0A151R335	Thymus-specific serine protease OS=Cajanus cajan OX=3821 GN=KK1_041922 PE=4 SV=1	5	350.8	486.267	659.524	401.768	508.233	612.567	844.397	980.116	1005.49	916.427	482.75	451.876	797.369	959.927	2.12432	1.087	0.037012	0.0921234
A0A151RJJ9	Putative inactive receptor kinase At2g26730 family OS=Cajanus cajan OX=3821 GN=KK1_035875 PE=4 SV=1	2	113.9	132.636	127.042	108.541	143.798	277.798	180.912	229.232	248.602	280.049	124.273	124.932	225.852	263.857	2.12321	1.08624	0.00360335	0.0213282
A0A151TLU0	Serine/threonine-protein phosphatase 4 regulatory subunit 2 OS=Cajanus cajan OX=3821 GN=KK1_021639 PE=4 SV=1	7	778.6	611.818	527.672	549.662	612.979	1383.11	1040.75	1300.22	1474.36	956.351	631.103	580.458	1232.37	1187.43	2.12309	1.08617	0.00789298	0.0332728
A0A151UC58	Carboxyl-terminal-processing protease OS=Cajanus cajan OX=3821 GN=KK1_021128 PE=4 SV=1	4	393.3	519.43	511.084	474.896	517.949	672	1264.33	1175.81	788.961	720.57	470.885	495.955	999.668	753.991	2.12296	1.08607	0.0209066	0.0624309
A0A151U6Z5	Phosphatidylserine synthase 2 OS=Cajanus cajan OX=3821 GN=KK1_007803 PE=4 SV=1	1	15.3	20.6744	27.3072	14.6218	25.7949	40.3784	39.011	43.5029	42.3924	40.0878	20.5179	19.4208	40.9215	41.224	2.12267	1.08588	0.017569	0.0556815
A0A151TB38	Putative polygalacturonase (Fragment) OS=Cajanus cajan OX=3821 GN=KK1_018835 PE=3 SV=1	3	851.7	446.614	326.406	363.258	312.505	315.296	212.837	193.481	298.918	279.317	498.876	336.927	235.036	288.952	2.12255	1.0858	0.126895	0.219683
A0A151S2N4	Prefoldin subunit 1 OS=Cajanus cajan OX=3821 GN=KK1_029242 PE=4 SV=1	5	817.2	539.104	523.974	534.094	604.073	1155.4	1862.26	813.979	1061.94	734.575	613.437	568.007	1205.39	883.217	2.12215	1.08552	0.0868578	0.16748
A0A151U0C7	Uncharacterized protein OS=Cajanus cajan OX=3821 GN=KK1_005383 PE=4 SV=1	1	149.6	176.751	163.175	155.551	224.66	218.051	237.181	290.44	393.314	303.146	162.798	186.939	246.736	345.299	2.12103	1.08477	0.0101759	0.0391093
A0A151RUN1	XIAP-associated factor 1 OS=Cajanus cajan OX=3821 GN=KK1_032180 PE=4 SV=1	1	78.8	75.1338	64.1794	67.7776	84.0883	104.303	97.7359	126.184	154.206	152.857	72.4301	75.4937	108.756	153.53	2.1197	1.08386	0.00145561	0.0126068
A0A151U620	MLO-like protein OS=Cajanus cajan OX=3821 GN=MLO PE=3 SV=1	1	64.6	124.523	147.538	82.0139	112.628	123.94	208.673	201.228	225.809	183.793	105.875	96.1095	173.296	203.721	2.11967	1.08384	0.116817	0.207577
A0A151TVD3	GTP-binding protein yptV3 OS=Cajanus cajan OX=3821 GN=KK1_010250 PE=4 SV=1	1	121.4	121.48	107.708	80.7849	115.259	214.813	108.947	123.196	208.93	200.201	116.678	96.4945	142.328	204.519	2.11949	1.08372	0.0762242	0.152247
A0A151THA5	Uncharacterized protein OS=Cajanus cajan OX=3821 GN=KK1_012696 PE=4 SV=1	2	93.3	98.8648	105.383	92.9728	126.29	152.456	220.845	274.834	192.373	194.349	99.0601	108.358	209.942	193.358	2.11934	1.08362	0.00906083	0.0361624
A0A151SJK4	Putative isochorismatase family protein pncA OS=Cajanus cajan OX=3821 GN=KK1_001181 PE=4 SV=1	4	296.4	329.278	366.025	344.311	332.645	606.091	685.626	692.115	778.532	625.255	329.345	338.427	660.087	697.697	2.11844	1.083	0.000185148	0.00474515
A0A151SJ61	Mitogen-activated protein kinase kinase 1 OS=Cajanus cajan OX=3821 GN=KK1_001027 PE=4 SV=1	2	146.1	173.303	187.052	175.318	174.058	91.0377	83.2149	74.0518	90.5581	82.5199	167.934	174.687	82.4744	86.4457	2.11808	1.08275	0.000182311	0.00474515
A0A151SHZ8	Inner membrane protein yohK OS=Cajanus cajan OX=3821 GN=KK1_000608 PE=4 SV=1	1	20.9	17.0235	20.6511	21.6888	21.4432	18.9658	34.2063	36.6404	43.8976	38.6246	19.4407	21.5656	28.7527	41.1768	2.11807	1.08275	0.0408358	0.0982007
A0A151QRS7	Uncharacterized protein OS=Cajanus cajan OX=3821 GN=KK1_046243 PE=4 SV=1	1	100.9	93.9969	82.4571	54.463	93.2978	165.303	126.244	164.924	144.099	158.083	92.1321	71.2831	150.982	150.929	2.11806	1.08275	0.0125589	0.0447967
A0A151RVR7	PI-PLC X domain-containing protein At5g67130 family OS=Cajanus cajan OX=3821 GN=KK1_031741 PE=4 SV=1	3	744.7	1075.59	1138.02	862.861	840.89	521.485	566.681	553.87	442.877	473.293	969.599	851.805	547.011	457.833	2.1178	1.08257	0.002597	0.017524
A0A151S3J0	Phosphate transporter OS=Cajanus cajan OX=3821 GN=KK1_028915 PE=3 SV=1	3	403.5	453.815	476.431	388.453	512.382	774.154	913.372	957.979	947.22	931.268	443.514	446.135	878.234	939.21	2.11766	1.08247	0.000427037	0.00687611
A0A151SIQ5	Uncharacterized protein OS=Cajanus cajan OX=3821 GN=KK1_000840 PE=4 SV=1	5	307.3	303.924	291.541	271.285	319.589	639.411	608.322	589.731	597.266	649.92	300.845	294.449	612.148	623.037	2.11594	1.0813	9.42176e-06	0.00111252
A0A151TF91	Pectinesterase OS=Cajanus cajan OX=3821 GN=KK1_011967 PE=3 SV=1	1	306.4	252.812	300.416	265.55	327.281	175.017	149.734	129.283	316.873	318.719	285.498	294.804	150.192	317.794	2.11591	1.08128	0.00122562	0.0117287
A0A151S3R9	RNA polymerase II-associated protein 2 OS=Cajanus cajan OX=3821 GN=KK1_028802 PE=4 SV=1	1	74.8	91.3601	93.1279	58.8671	78.3197	112.764	144.609	155.405	150.335	137.18	86.016	67.9003	136.336	143.607	2.11497	1.08064	0.00426958	0.0238264
A0A151SQN7	Pollen-specific protein SF3 OS=Cajanus cajan OX=3821 GN=KK1_003333 PE=4 SV=1	1	192.5	95.7209	27.8354	111.613	62.8355	214.918	25.3441	24.2438	101.524	114.187	80.047	83.7453	50.9233	107.67	2.11435	1.08022	0.834954	0.875542
A0A151SUG8	Eukaryotic initiation factor 4A-10 OS=Cajanus cajan OX=3821 GN=KK1_013809 PE=3 SV=1	6	1010.3	956.221	910.763	965.691	784.722	582.067	541.056	515.905	444.383	462.215	958.234	870.516	545.668	453.211	2.11432	1.08019	9.77324e-05	0.00364886
A0A151SG69	HMG1/2-like protein OS=Cajanus cajan OX=3821 GN=KK1_024396 PE=4 SV=1	4	1195.5	985.023	1101.25	1899.14	1732.6	1006.66	915.4	685.695	1232.56	1050.1	1090.5	1813.96	858.109	1137.68	2.1139	1.07991	0.0063942	0.0297186
A0A151TLU7	Uncharacterized protein OS=Cajanus cajan OX=3821 GN=KK1_021649 PE=4 SV=1	2	307.8	215.086	203.216	200.309	196.526	308.298	476.351	501.516	394.927	393.863	237.837	198.408	419.174	394.395	2.11269	1.07908	0.0157181	0.0516711
A0A151TDN5	Uncharacterized protein OS=Cajanus cajan OX=3821 GN=KK1_011398 PE=4 SV=1	3	398.1	440.935	393.706	285.522	362.399	636.382	724.491	679.054	666.719	474.234	410.374	321.672	679.024	562.299	2.11092	1.07787	0.00303349	0.0192194
A0A151QX49	Uncharacterized protein OS=Cajanus cajan OX=3821 GN=KK1_044206 PE=4 SV=1	1	28.1	48.2591	39.1401	31.5211	38.6478	49.2569	76.4882	106.15	74.2162	64.8573	37.5811	34.903	73.6763	69.3791	2.11089	1.07785	0.0473635	0.108472
A0A151T594	Putative membrane protein C776.05 family (Fragment) OS=Cajanus cajan OX=3821 GN=KK1_016748 PE=4 SV=1	1	27.7	28.3819	39.6684	22.8154	31.2599	39.0206	41.8939	46.27	69.9157	45.4179	31.4766	26.7059	42.291	56.3509	2.11005	1.07728	0.0323466	0.0839234
A0A151SCZ7	Chalcone synthase OS=Cajanus cajan OX=3821 GN=KK1_025437 PE=3 SV=1	2	236.4	237.701	208.922	227.655	260.79	449.308	216.36	181.859	385.143	596.827	227.276	243.66	260.507	479.441	2.10951	1.07691	0.143167	0.24038
A0A151SVS4	GRAM domain-containing protein 1A OS=Cajanus cajan OX=3821 GN=KK1_014326 PE=4 SV=1	3	119.7	104.747	87.0001	82.4236	93.0954	193.296	140.765	156.18	170.44	199.992	102.94	87.5971	161.975	184.626	2.10767	1.07565	0.00409431	0.0233201
A0A151U7I6	Cysteine-rich receptor-like protein kinase 29 OS=Cajanus cajan OX=3821 GN=KK1_007933 PE=4 SV=1	3	84.9	142.777	128.31	90.1051	139.244	146.188	178.776	191.267	267.524	208.249	115.862	112.012	170.984	236.033	2.10722	1.07534	0.0403892	0.0974046
A0A151U1F4	Cytosolic endo-beta-N-acetylglucosaminidase OS=Cajanus cajan OX=3821 GN=KK1_005704 PE=4 SV=1	2	307.2	268.429	211.246	195.7	272.934	145.771	143.648	117.108	270.535	298.443	259.227	231.113	134.85	284.146	2.10712	1.07527	0.00689675	0.0308056
A0A151QQX2	Serine/threonine-protein kinase HT1 OS=Cajanus cajan OX=3821 GN=KK1_046614 PE=4 SV=1	1	38.4	35.9879	45.0566	33.6719	63.2403	70.8784	89.9416	89.6584	91.2032	76.4582	39.6353	46.1456	82.9892	83.5059	2.10686	1.07509	0.0138173	0.0473944
A0A151T7J7	Putative calcium-binding protein CML20 (Fragment) OS=Cajanus cajan OX=3821 GN=KK1_017596 PE=4 SV=1	2	300.1	281.208	291.118	295.354	276.173	662.808	476.458	687.466	667.042	542.481	290.706	285.603	601.019	601.546	2.10623	1.07467	0.000856683	0.00973127
A0A151RV74	Uncharacterized protein OS=Cajanus cajan OX=3821 GN=KK1_031964 PE=4 SV=1	2	561.6	784.831	793.596	483.806	675.523	383.086	323.346	302.505	390.626	397.835	704.586	571.684	334.63	394.214	2.10557	1.07421	0.00611697	0.0290663
A0A151RQ96	Uncharacterized protein OS=Cajanus cajan OX=3821 GN=KK1_033775 PE=4 SV=1	1	23	24.4267	31.3219	16.2605	22.0504	29.411	33.0318	43.9456	40.4572	39.2517	26.0104	18.9354	34.9504	39.8499	2.10451	1.07349	0.0182602	0.0569286
A0A151TCL1	Plastocyanin OS=Cajanus cajan OX=3821 GN=KK1_019397 PE=3 SV=1	17	8481.3	7782.82	6211.92	7867.54	8630.24	5138.48	5320.3	5485.09	4319.04	3549.94	7429.2	8240.07	5312.74	3915.65	2.10439	1.07341	0.00174602	0.0138763
A0A151U5D6	Uncharacterized protein OS=Cajanus cajan OX=3821 GN=KK1_007140 PE=3 SV=1	13	6116.1	3713.57	3249.67	5856.74	4048.34	2678.84	2452.18	2330.69	2205.44	2427.79	4194.71	4869.3	2483.1	2313.94	2.10433	1.07336	0.0271316	0.0741887
A0A151RRM8	Putative NADH dehydrogenase OS=Cajanus cajan OX=3821 GN=KK1_033313 PE=4 SV=1	2	454.7	527.34	638.605	642.352	768.327	353.317	372.996	282.36	398.582	369.094	534.995	702.521	333.855	383.555	2.10427	1.07332	0.00464412	0.0249264
A0A151SNY4	Flavonoid 3'-monooxygenase OS=Cajanus cajan OX=3821 GN=KK1_002700 PE=3 SV=1	7	866	1174.57	1561.57	1267.62	1632.91	744.803	815.461	697.317	670.482	697.891	1166.77	1438.72	750.974	684.049	2.10324	1.07261	0.0172197	0.0548985
A0A151TLK8	Peptidylprolyl isomerase OS=Cajanus cajan OX=3821 GN=KK1_021556 PE=4 SV=1	2	832.5	555.635	470.514	640.201	504.792	551.985	238.142	178.095	456.747	490.538	601.518	568.479	286.07	473.341	2.1027	1.07224	0.189101	0.292636
A0A151S9C0	Uroporphyrinogen decarboxylase (Fragment) OS=Cajanus cajan OX=3821 GN=KK1_026788 PE=3 SV=1	6	1648.5	1265.23	933.372	1210.68	1194.29	934.488	532.087	468.975	563.507	626.091	1248.64	1202.46	615.51	593.975	2.10218	1.07189	0.03407	0.0869957
A0A151SPY0	Uncharacterized protein OS=Cajanus cajan OX=3821 GN=KK1_003040 PE=4 SV=1	1	15.3	18.5447	22.3416	19.2307	21.2407	38.0805	36.3417	42.5067	31.7487	34.4441	18.5072	20.2107	38.8915	33.0689	2.10143	1.07137	0.00104316	0.0107236
A0A151TTY3	MFP1 attachment factor 1 OS=Cajanus cajan OX=3821 GN=KK1_009678 PE=4 SV=1	1	347.5	266.908	224.664	308.361	326.168	726.733	484.573	548.225	726.711	385.084	275.18	317.14	577.96	529.004	2.1003	1.07059	0.0351245	0.0886692
A0A151SXN0	Tubulin-specific chaperone A OS=Cajanus cajan OX=3821 GN=KK1_014949 PE=3 SV=1	5	1124	932.795	819.586	770.069	766.606	1672.76	1466.88	1712.29	1209.66	1246.58	950.712	768.336	1613.62	1227.98	2.10015	1.07049	0.000953155	0.010245
A0A151TQS8	Uncharacterized protein OS=Cajanus cajan OX=3821 GN=KK1_008570 PE=4 SV=1	2	39.7	27.7734	28.0467	31.7259	87.1244	91.0377	62.6078	50.2547	47.7681	76.5627	31.3882	52.5747	65.9187	60.4752	2.10011	1.07046	0.194609	0.29857
A0A151SC26	Dihydroflavonol-4-reductase OS=Cajanus cajan OX=3821 GN=KK1_025771 PE=4 SV=1	5	542.6	671.957	758.942	660.992	615.61	318.325	293.557	319.772	330.419	356.343	651.643	637.898	310.314	343.136	2.09995	1.07035	0.000316787	0.00584936
A0A151SBG8	Calcineurin B-like protein 3 OS=Cajanus cajan OX=3821 GN=KK1_026036 PE=4 SV=1	7	702.2	815.864	999.193	714.762	843.116	1191.86	1794.03	2024.2	1875.49	1410.56	830.315	776.291	1629.68	1626.5	2.09932	1.06992	0.0119232	0.0432791
A0A1D8DAR2	Photosystem II D2 protein OS=Cajanus cajan OX=3821 GN=psbD PE=3 SV=1	25	11166.4	15030	15849.3	14368.8	15770.9	20648.9	36421.6	32716.2	24139.2	24143	13855.7	15053.5	29085.2	24141.1	2.09916	1.06981	0.0152579	0.050698
A0A151T512	V-type proton ATPase subunit C OS=Cajanus cajan OX=3821 GN=KK1_016667 PE=3 SV=1	7	1145.1	1232.58	1265.86	937.73	1156.65	2052.13	1815.39	1777.71	2180.5	2191.69	1213.43	1041.45	1877.92	2186.09	2.09908	1.06976	0.000196634	0.00484105
A0A151R112	Clathrin light chain OS=Cajanus cajan OX=3821 GN=KK1_042660 PE=3 SV=1	1	206	183.14	214.099	280.913	157.663	90.3065	120.906	92.3148	126.252	109.171	200.642	210.451	100.264	117.401	2.09897	1.06968	0.012446	0.0445722
A0A151T2A7	KH domain-containing protein At4g18375 family OS=Cajanus cajan OX=3821 GN=KK1_023619 PE=4 SV=1	1	77.7	59.1104	61.5382	55.4872	83.481	153.291	107.239	112.681	137.219	138.225	65.6261	68.0598	122.812	137.721	2.09857	1.06941	0.00766462	0.0327966
A0A151T035	Purple acid phosphatase OS=Cajanus cajan OX=3821 GN=KK1_022812 PE=3 SV=1	2	106.5	126.145	132.008	92.4607	126.594	230.481	199.49	254.468	194.953	186.824	121.043	108.189	227.02	190.845	2.09835	1.06926	0.00202946	0.0151907
A0A151RMJ6	Aspartic proteinase oryzasin-1 (Fragment) OS=Cajanus cajan OX=3821 GN=KK1_034719 PE=3 SV=1	4	365.1	321.672	383.035	306.211	346.206	728.927	347.797	501.516	696.5	669.673	355.649	325.595	502.842	682.955	2.09756	1.06871	0.0438352	0.102961
A0A151R2A0	Ubiquitin carrier protein E2 32 OS=Cajanus cajan OX=3821 GN=KK1_042170 PE=4 SV=1	1	31.8	40.653	35.0197	26.1952	31.7659	82.9949	57.3759	46.4914	48.5206	66.1114	35.6405	28.8464	60.4948	56.6372	2.09713	1.06842	0.023267	0.0668777
A0A151UAJ5	Uncharacterized protein OS=Cajanus cajan OX=3821 GN=KK1_020536 PE=3 SV=1	11	6357	4171.66	3407.3	5685.39	3942.08	3019.25	2421.75	1997.86	2187.16	2331.95	4487.36	4734.16	2444.54	2258.4	2.09625	1.06781	0.0289579	0.0774375
A0A151RZN4	Uncharacterized protein OS=Cajanus cajan OX=3821 GN=KK1_030365 PE=4 SV=1	5	1089.4	1237.24	1226.45	954.322	1213.22	1604.13	1763.49	1672.56	2413.26	2108.19	1182.4	1076.01	1678.8	2255.57	2.09623	1.0678	0.000584709	0.00804271
A0A151TBP9	Uncharacterized protein OS=Cajanus cajan OX=3821 GN=KK1_019078 PE=4 SV=1	6	1574.1	1353.77	1479.48	1962.95	1450.24	689.235	957.789	790.292	916.471	847.971	1466.32	1687.23	805.023	881.556	2.09588	1.06755	0.00234815	0.0167114
A0A151SGT6	DEAD-box ATP-dependent RNA helicase 56 OS=Cajanus cajan OX=3821 GN=KK1_000202 PE=4 SV=1	2	416.4	390.735	367.293	242.301	443.868	846.957	544.686	617.845	682.846	691.829	390.963	327.947	658.106	687.323	2.09583	1.06752	0.0253968	0.0712099
A0A151RGJ3	Glutathione S-transferase ERD13 OS=Cajanus cajan OX=3821 GN=KK1_037027 PE=3 SV=1	7	1990.9	2487.48	2726.17	1975.96	2280.72	3637.08	4992.08	4850.43	4206.36	4176.81	2381.15	2122.87	4449.09	4191.56	2.09579	1.06749	0.00236376	0.0167659
A0A151T1A5	Uncharacterized protein OS=Cajanus cajan OX=3821 GN=KK1_023248 PE=4 SV=1	8	1047.2	1113.11	936.542	1122.5	1324.04	1325.45	964.195	942.151	2293.49	2030.22	1029.67	1219.11	1063.86	2157.85	2.09567	1.06741	0.00375418	0.0219722
A0A151TU37	Calcium-dependent protein kinase 32 OS=Cajanus cajan OX=3821 GN=KK1_009756 PE=4 SV=1	6	424.4	475.822	449.384	386.405	454.292	546.867	643.344	590.728	886.475	869.292	449.379	418.976	592.339	877.841	2.09521	1.06709	0.000178471	0.00474515
A0A151U0X8	Putative UDP-glucosyltransferase At1g05670 family OS=Cajanus cajan OX=3821 GN=KK1_005515 PE=4 SV=1	3	515.8	499.654	423.394	889.49	553.168	517.098	319.289	305.936	317.733	352.999	477.857	701.454	369.654	334.902	2.0945	1.06661	0.0566286	0.123807
A0A151TVN7	Purple acid phosphatase OS=Cajanus cajan OX=3821 GN=KK1_010354 PE=3 SV=1	4	416.4	386.171	404.799	519.141	418.971	897.408	648.469	805.456	852.931	831.249	402.263	466.375	776.796	842.02	2.09321	1.06572	0.000823377	0.00960544
A0A151T6N6	Uncharacterized protein OS=Cajanus cajan OX=3821 GN=KK1_017258 PE=4 SV=1	18	3440.3	4502.07	6277.53	4336.73	5062.6	4717.85	10705	17625	8099.61	6182.93	4598.32	4685.63	9619.5	7076.68	2.09196	1.06485	0.237314	0.345817
A0A151S1R1	Solute carrier family 35 member E4 OS=Cajanus cajan OX=3821 GN=KK1_029610 PE=4 SV=1	1	63.8	66.5136	56.7839	50.4687	70.6282	144.204	86.5248	84.3455	119.587	130.387	62.2279	59.7035	101.717	124.87	2.0915	1.06454	0.020669	0.0620345
A0A151STL3	Uncharacterized protein yqkD OS=Cajanus cajan OX=3821 GN=KK1_004463 PE=4 SV=1	4	195.3	258.288	229.946	180.849	275.161	321.772	311.815	442.742	445.888	487.611	226.366	223.075	354.16	466.283	2.09025	1.06368	0.0137526	0.0472643
A0A151S3I5	Aldehyde dehydrogenase family 2 member C4 OS=Cajanus cajan OX=3821 GN=KK1_028962 PE=3 SV=1	12	2342.5	2022.69	1957.24	2790.19	2110.79	1532.27	1035.2	987.753	1297.5	1391.12	2100.96	2426.83	1161.45	1343.49	2.08948	1.06314	0.00832653	0.0343726
A0A151UAE5	Lipoxygenase OS=Cajanus cajan OX=3821 GN=KK1_020516 PE=3 SV=1	1	74.7	93.287	77.9141	68.4945	62.6331	58.3442	62.1807	45.7166	91.3107	144.287	81.5804	65.4983	54.9426	114.782	2.08913	1.0629	0.0187573	0.0581185
A0A151RGH9	Alpha-1,4-glucan-protein synthase [UDP-forming] 2 OS=Cajanus cajan OX=3821 GN=KK1_037080 PE=4 SV=1	1	123.4	129.492	132.113	93.6898	154.526	228.183	242.733	192.374	260.643	242.424	128.283	120.323	220.049	251.369	2.08913	1.0629	0.00559817	0.0276629
A0A151U526	Syntaxin-43 OS=Cajanus cajan OX=3821 GN=KK1_007048 PE=3 SV=1	1	26.1	30.3087	22.6585	16.4654	22.1516	36.2004	26.4119	30.1101	35.1891	45.2089	26.1706	19.098	30.6484	39.8856	2.08847	1.06244	0.0224347	0.0652153
A0A151SDT9	60S ribosomal protein L38 (Fragment) OS=Cajanus cajan OX=3821 GN=KK1_025200 PE=3 SV=1	2	1584.8	994.86	679.809	1339.93	631.702	712.737	466.635	353.863	576.838	544.78	1023.39	920.02	490.057	560.58	2.08831	1.06233	0.16921	0.271047
A0A151RGZ0	Uncharacterized protein OS=Cajanus cajan OX=3821 GN=KK1_036865 PE=4 SV=1	2	214.5	178.881	185.15	147.255	213.629	369.194	403.105	341.355	337.3	365.854	192.238	177.364	370.362	351.287	2.08815	1.06222	0.00131865	0.0121337
A0A151RS36	Uncharacterized protein OS=Cajanus cajan OX=3821 GN=KK1_033130 PE=4 SV=1	2	215.2	285.974	294.605	191.91	304.915	298.793	548.85	785.865	439.222	402.329	262.706	241.901	505.115	420.371	2.0881	1.06219	0.113963	0.203784
A0A151T176	Serine/threonine-protein kinase ATM OS=Cajanus cajan OX=3821 GN=KK1_023154 PE=4 SV=1	3	109.9	121.48	137.924	97.172	147.644	197.892	199.917	279.925	256.235	244.097	122.569	119.778	222.898	250.092	2.08796	1.06209	0.00706049	0.0309923
A0A151TVP6	Uncharacterized protein OS=Cajanus cajan OX=3821 GN=KK1_010393 PE=4 SV=1	1	37.9	34.2639	34.9141	53.3364	31.6647	65.6558	62.1807	62.2086	78.4092	70.6055	35.6581	41.096	63.3276	74.4051	2.08662	1.06117	0.00584597	0.0282771
A0A151TZ62	Transmembrane 9 superfamily member OS=Cajanus cajan OX=3821 GN=KK1_004947 PE=3 SV=1	2	641.6	357.37	241.991	425.837	292.568	453.591	137.989	97.6277	207.425	251.622	381.411	352.968	182.822	228.457	2.08625	1.06091	0.424832	0.534237
A0A151U534	Taxadien-5-alpha-ol O-acetyltransferase OS=Cajanus cajan OX=3821 GN=KK1_007108 PE=4 SV=1	12	953.4	1499.8	2509.58	1928.33	2090.05	1159.06	961.74	800.696	1187.62	1236.24	1530.98	2007.56	962.817	1211.68	2.08509	1.06011	0.139689	0.23594
A0A151TM42	Alcohol dehydrogenase-like 2 OS=Cajanus cajan OX=3821 GN=KK1_021752 PE=4 SV=1	3	827.7	1218.78	1686.77	1155.99	1123.35	522.111	620.494	642.971	589.525	556.276	1193.86	1139.55	592.785	572.659	2.08476	1.05988	0.013499	0.0468066
A0A151THS8	L-ascorbate peroxidase 3, peroxisomal OS=Cajanus cajan OX=3821 GN=KK1_012905 PE=3 SV=1	1	24.5	33.3512	44.1057	22.0984	53.7271	53.3305	72.1105	84.8989	69.7007	65.4844	33.0312	34.457	68.8587	67.5596	2.08466	1.05981	0.0799783	0.157249
A0A1S5RVT2	Cytochrome b559 subunit alpha OS=Cajanus scarabaeoides OX=669084 GN=psbE PE=3 SV=1	3	387.2	391.344	391.698	336.424	409.155	670.016	916.254	644.41	835.084	715.867	390.075	371.012	734.099	773.181	2.08398	1.05934	0.00129286	0.0120342
A0A151T4W9	Syntaxin-121 family OS=Cajanus cajan OX=3821 GN=KK1_016597 PE=3 SV=1	8	813.5	925.696	921.222	623.302	866.393	1368.9	1337.79	1530.22	1451.02	1616.14	885.245	734.863	1409.85	1531.36	2.08387	1.05926	0.00130924	0.0121099
A0A151R3P9	Tetratricopeptide repeat protein 37 OS=Cajanus cajan OX=3821 GN=KK1_041748 PE=4 SV=1	1	8.7	11.1414	16.9533	4.78953	7.57824	13.012	9.9689	12.0685	12.6114	12.4964	11.8006	6.02463	11.6113	12.5538	2.08374	1.05917	0.0704856	0.144
A0A151T0E4	Transforming growth factor-beta receptor-associated protein 1 isogeny OS=Cajanus cajan OX=3821 GN=KK1_022929 PE=4 SV=1	2	106	116.308	112.885	88.3639	125.379	184.209	164.255	193.038	231.937	207.308	111.648	105.257	180.091	219.277	2.08326	1.05884	0.00141819	0.0124791
A0A151SD92	Transposon Ty3-G Gag-Pol polyprotein (Fragment) OS=Cajanus cajan OX=3821 GN=KK1_025291 PE=4 SV=1	2	187.7	204.944	234.172	175.83	224.154	375.565	329.112	433.666	402.238	425.217	208.071	198.527	377.046	413.568	2.08318	1.05879	0.00111277	0.0111688
A0A151TXM7	Uncharacterized protein OS=Cajanus cajan OX=3821 GN=KK1_011075 PE=4 SV=1	12	2536.3	2605.42	2181.85	1726.77	1647.58	4057.29	3077.12	3472.84	4001.66	2724.5	2433.89	1686.71	3513.08	3301.89	2.0828	1.05852	0.00657173	0.0301518
A0A151SB46	Wall-associated receptor kinase-like 22 OS=Cajanus cajan OX=3821 GN=KK1_026112 PE=4 SV=1	2	522.6	625.408	432.48	358.854	466.638	171.884	388.478	405.995	260.536	240.439	520.914	409.213	300.405	250.286	2.08128	1.05747	0.130853	0.224645
H6UJ34	Chlorophyll a-b binding protein, chloroplastic OS=Cajanus cajan OX=3821 PE=2 SV=1	13	12885.7	17216.1	19486.3	15001.8	20056.3	22269.6	46836.9	37364.1	24459.1	21976.4	16290.1	17345.9	33904	23184.5	2.08127	1.05746	0.0574469	0.124862
A0A151TBQ1	Protein SRG1 OS=Cajanus cajan OX=3821 GN=KK1_019054 PE=3 SV=1	1	25.2	25.8465	27.4128	33.8767	34.9033	40.1695	55.6676	71.9488	50.7784	53.988	26.1368	34.3861	54.3886	52.3586	2.08092	1.05722	0.00682655	0.0305777
A0A151T443	Peroxidase OS=Cajanus cajan OX=3821 GN=KK1_016324 PE=3 SV=1	3	233.3	245.003	319.327	210.551	244.496	325.637	483.505	668.096	361.383	363.555	263.294	226.889	472.054	362.467	2.08054	1.05696	0.0436101	0.102623
A0A151TXB4	Pectin acetylesterase OS=Cajanus cajan OX=3821 GN=KK1_010982 PE=3 SV=1	2	116.8	97.0393	87.1058	95.7382	100.989	157.783	130.835	155.516	202.909	206.159	99.574	98.3287	147.521	204.527	2.08004	1.05661	0.000900369	0.00994517
A0A151T5T9	Metaxin-2 OS=Cajanus cajan OX=3821 GN=KK1_016922 PE=4 SV=1	4	468.3	439.617	521.438	423.276	510.46	213.769	251.595	222.037	256.02	250.263	475.263	464.828	228.573	253.125	2.07926	1.05607	0.000123836	0.00402615
A0A151THL7	Endochitinase OS=Cajanus cajan OX=3821 GN=KK1_012843 PE=4 SV=1	3	291.9	343.476	249.28	178.391	244.193	361.673	481.904	468.643	315.045	375.574	292.375	208.714	433.883	343.98	2.07884	1.05578	0.0154166	0.0510258
A0A151U4D7	Non-specific serine/threonine protein kinase OS=Cajanus cajan OX=3821 GN=KK1_006823 PE=4 SV=1	1	19.6	22.0942	13.9951	20.0501	25.6937	29.411	31.537	26.5681	44.2201	32.4583	18.2321	22.6971	29.1003	37.8855	2.07796	1.05517	0.0208807	0.0624216
A0A151T249	Chlorophyll a-b binding protein, chloroplastic OS=Cajanus cajan OX=3821 GN=KK1_023557 PE=3 SV=1	7	3773.2	5192.5	5873.52	3893.25	5016.76	6313.35	12298.6	9961.95	6875.15	6572.66	4864.01	4419.45	9179.53	6722.2	2.07708	1.05455	0.0499011	0.112651
A0A151S5Y0	Uncharacterized protein OS=Cajanus cajan OX=3821 GN=KK1_028008 PE=4 SV=1	1	72.4	65.1952	62.9116	48.5227	59.4958	145.666	74.8866	63.3154	100.557	123.698	66.7158	53.7298	88.3943	111.529	2.07573	1.05362	0.120221	0.211687
A0A151U5F4	Uncharacterized protein OS=Cajanus cajan OX=3821 GN=KK1_007237 PE=4 SV=1	1	3.8	10.2287	5.64866	8.57905	11.0192	4.86473	13.7059	10.5189	10.0311	15.6318	6.03276	9.72286	8.88476	12.5221	2.07569	1.05359	0.402165	0.513089
A0A151SB99	Reticuline oxidase-like protein OS=Cajanus cajan OX=3821 GN=KK1_026098 PE=3 SV=1	1	160.1	170.97	137.713	168.559	203.306	238.837	173.972	225.579	309.454	337.217	155.631	185.119	210.843	323.038	2.07567	1.05358	0.00499437	0.0260851
A0A151S6V1	Prostaglandin G/H synthase 2 OS=Cajanus cajan OX=3821 GN=KK1_027678 PE=4 SV=1	6	567.8	562.024	527.143	491.488	757.295	865.968	613.341	551.656	1205.79	1088.46	552.026	610.083	664.187	1145.62	2.0753	1.05332	0.0253905	0.0712099
A0A151R8L4	ABC transporter C family member 3 OS=Cajanus cajan OX=3821 GN=KK1_039879 PE=4 SV=1	2	101.2	116.207	147.644	103.624	142.483	106.914	212.303	224.583	261.933	237.512	120.192	121.51	172.103	249.424	2.07521	1.05326	0.0943929	0.17728
A0A151S6Z7	Thioredoxin-like protein slr0233 family OS=Cajanus cajan OX=3821 GN=KK1_027620 PE=4 SV=1	4	328.5	332.625	319.539	346.154	370.191	684.326	639.393	712.923	692.092	475.592	326.842	357.971	678.2	573.719	2.07501	1.05312	0.000794102	0.00946541
A0A151U253	Citrate synthase OS=Cajanus cajan OX=3821 GN=KK1_005995 PE=3 SV=1	2	122.4	178.982	247.484	128.615	191.769	295.973	281.705	414.85	318.808	307.431	175.676	157.049	325.821	313.068	2.07465	1.05287	0.0435622	0.102566
A0A151RHP3	Membrane steroid-binding protein 2 OS=Cajanus cajan OX=3821 GN=KK1_036653 PE=3 SV=1	1	265	392.662	366.025	212.394	309.368	434.476	508.81	679.386	510.288	481.863	336.454	256.336	531.552	495.872	2.07366	1.05218	0.0284122	0.0764799
A0A151RSW5	Putative receptor protein kinase ZmPK1 OS=Cajanus cajan OX=3821 GN=KK1_032813 PE=4 SV=1	2	226.1	319.238	396.981	232.776	336.693	392.069	484.893	467.425	585.117	575.82	306.005	279.953	446.245	580.45	2.07338	1.05199	0.0309388	0.0814211
A0A151THZ0	Uncharacterized protein OS=Cajanus cajan OX=3821 GN=KK1_012952 PE=4 SV=1	3	257.7	368.525	416.843	310.922	369.584	379.43	957.042	955.101	648.227	502.034	340.815	338.986	702.593	570.466	2.07263	1.05146	0.122262	0.213896
A0A151RYA8	Asparagine synthetase [glutamine-hydrolyzing] OS=Cajanus cajan OX=3821 GN=KK1_030797 PE=4 SV=1	1	167.1	151.803	210.401	307.03	178.916	107.854	93.2515	143.894	140.767	190.064	174.757	234.377	113.113	163.568	2.07206	1.05107	0.0726907	0.147399
A0A151S239	Uncharacterized protein OS=Cajanus cajan OX=3821 GN=KK1_029442 PE=4 SV=1	3	1304.4	1228.42	982.817	1204.53	1068.6	1039.98	1049.83	718.458	615.22	512.485	1163.44	1134.53	922.25	561.508	2.07199	1.05101	0.0118264	0.0430196
A0A151R2T3	Uncharacterized protein OS=Cajanus cajan OX=3821 GN=KK1_042011 PE=4 SV=1	1	141.9	89.129	91.5431	122.879	122.849	211.68	162.44	123.307	208.93	226.538	105.005	122.864	161.853	217.556	2.07187	1.05093	0.0431282	0.101932
A0A151SJN7	Alpha-mannosidase OS=Cajanus cajan OX=3821 GN=KK1_001226 PE=3 SV=1	10	3738.9	3159.24	2782.37	3388.53	3734.81	1986.84	1626.29	1567.52	2347.04	2229.63	3203.18	3557.46	1717.35	2287.58	2.07148	1.05066	0.00137693	0.0123273
A0A151UAV3	E3 ubiquitin-protein ligase At3g02290 OS=Cajanus cajan OX=3821 GN=KK1_020694 PE=4 SV=1	1	49.7	42.5799	48.9657	49.8542	71.9438	85.0839	74.9934	51.8042	92.9234	101.855	46.9697	59.8891	69.1425	97.2867	2.07127	1.05051	0.0299821	0.079555
A0A151RRK0	Ubiquitin-like protein 5 OS=Cajanus cajan OX=3821 GN=KK1_033299 PE=4 SV=1	1	248	239.425	236.285	231.854	131.35	103.05	102.968	148.875	157.109	139.375	241.186	174.511	116.463	147.976	2.07092	1.05027	0.0271912	0.0742621
A0A151TCG2	UDP-glucose 6-dehydrogenase OS=Cajanus cajan OX=3821 GN=KK1_019333 PE=3 SV=1	7	2623.2	1850.39	1227.93	1382.54	1362.29	3752.19	1510.55	1456.95	2587.54	3121.02	1813.1	1372.38	2021.25	2841.79	2.07071	1.05012	0.372472	0.484783
A0A151TZH2	Uncharacterized protein OS=Cajanus cajan OX=3821 GN=KK1_004972 PE=4 SV=1	1	130.3	136.185	147.01	93.6898	154.627	248.551	204.829	203.553	282.468	219.85	137.66	120.362	218.019	249.2	2.07042	1.04992	0.0124972	0.0446471
A0A151R7T4	Protein TRANSPARENT TESTA GLABRA 1 OS=Cajanus cajan OX=3821 GN=KK1_040136 PE=4 SV=1	3	228.3	221.576	224.347	182.692	262.409	399.38	436.952	471.188	479.002	428.353	224.724	218.952	434.849	452.97	2.0688	1.0488	0.000662176	0.00857565
A0A151RPL2	Monoglyceride lipase OS=Cajanus cajan OX=3821 GN=KK1_034019 PE=4 SV=1	1	54	56.7779	54.0369	46.4743	52.9175	83.7261	106.278	103.383	94.7511	111.052	54.923	49.5914	97.2563	102.578	2.06847	1.04856	0.000315694	0.00584936
A0A151TFC0	L-ascorbate oxidase isogeny OS=Cajanus cajan OX=3821 GN=KK1_011998 PE=4 SV=1	3	837.1	662.12	661.32	779.389	806.885	1204.91	863.509	728.53	1554.77	1409.1	715.663	793.018	911.78	1480.15	2.06822	1.04839	0.0166196	0.0536256
A0A151TI59	Minor allergen Alt a 7 OS=Cajanus cajan OX=3821 GN=KK1_013030 PE=4 SV=1	1	30.8	32.6413	40.4079	30.5993	42.7971	73.5942	66.6651	73.1664	47.9831	96.7337	34.3765	36.1879	71.0697	68.1291	2.06739	1.04781	0.0232769	0.0668782
A0A151TL94	Uncharacterized protein OS=Cajanus cajan OX=3821 GN=KK1_024176 PE=4 SV=1	2	329	408.888	480.974	368.072	477.265	217.529	200.238	210.637	195.813	209.921	401.458	419.127	209.347	202.744	2.06727	1.04773	0.00144417	0.0126068
A0A151U9T6	Putative inactive receptor kinase At5g58300 OS=Cajanus cajan OX=3821 GN=KK1_020306 PE=4 SV=1	1	61.4	46.2308	27.5185	32.1356	46.0357	159.872	37.7298	40.293	60.7771	103.945	42.7472	38.4627	62.4063	79.4826	2.06648	1.04718	0.535641	0.634502
A0A151T7A2	Putative serine/threonine-protein kinase drkB (Fragment) OS=Cajanus cajan OX=3821 GN=KK1_017461 PE=4 SV=1	9	1329.6	1150.84	1160.73	1292.41	1654.47	2138.72	2022.31	1765.53	2439.07	2566.06	1211.03	1462.27	1969.21	2501.76	2.06581	1.0467	0.00103651	0.01072
A0A151TC60	UPF0559 protein v1g247787 family OS=Cajanus cajan OX=3821 GN=KK1_019240 PE=4 SV=1	1	141.8	154.136	151.764	116.017	155.133	276.858	263.02	292.322	283.544	232.809	149.136	134.157	277.142	256.927	2.0658	1.0467	0.000593435	0.00809845
A0A151TIF2	PI-PLC X domain-containing protein At5g67130 family OS=Cajanus cajan OX=3821 GN=KK1_013145 PE=4 SV=1	14	4386.7	4220.44	4735.97	4247.73	4527.13	2081.16	2165.71	2207.28	2165.55	2225.66	4442.58	4385.21	2150.74	2195.4	2.06561	1.04657	1.42028e-06	0.000492564
A0A151TK13	Uncharacterized protein OS=Cajanus cajan OX=3821 GN=KK1_013722 PE=4 SV=1	1	71.8	96.3294	112.568	65.422	71.2354	109.317	176.427	145.333	117.221	114.501	91.9953	68.2668	140.996	115.853	2.06536	1.04639	0.0282586	0.076239
A0A151T2A4	Ubiquinol oxidase OS=Cajanus cajan OX=3821 GN=KK1_023574 PE=3 SV=1	7	555.5	916.67	1182.6	754.296	1056.15	780.526	1536.07	1572.61	1846.24	1647.6	844.459	892.553	1235.4	1744.09	2.06534	1.04638	0.18208	0.28501
A0A151QX67	Xyloglucan endotransglucosylase/hydrolase OS=Cajanus cajan OX=3821 GN=KK1_044142 PE=3 SV=1	2	1797.4	799.536	387.05	1009.12	389.218	871.713	284.054	255.243	785.198	722.556	822.4	626.71	398.33	753.226	2.06462	1.04588	0.583638	0.674
A0A151SL99	Uncharacterized protein OS=Cajanus cajan OX=3821 GN=KK1_001757 PE=4 SV=1	14	5024	2995.56	1801.93	3426.83	2057.86	2239.3	1336.83	1048.52	1370.61	1544.97	3004.38	2655.55	1464.16	1455.18	2.06462	1.04587	0.168373	0.27028
A0A151R949	R3H and coiled-coil domain-containing protein 1 OS=Cajanus cajan OX=3821 GN=KK1_039647 PE=4 SV=1	1	57.7	51.5043	65.8699	48.7276	38.0406	30.0377	41.4668	36.9725	29.2759	27.0237	58.0633	43.0537	35.8439	28.1272	2.06431	1.04566	0.00601597	0.028808
A0A151S383	Sigma factor sigB regulation protein rsbQ OS=Cajanus cajan OX=3821 GN=KK1_028932 PE=4 SV=1	5	632.6	864.746	1103.05	550.993	822.774	1279.28	1271.49	1650.64	864.113	852.779	845.027	673.308	1389.88	858.427	2.06426	1.04562	0.0412633	0.0987617
A0A151T6L6	Transcription initiation factor IIF subunit alpha OS=Cajanus cajan OX=3821 GN=KK1_017235 PE=4 SV=1	1	45.8	70.4688	40.6192	116.529	87.2256	88.5309	83.3217	49.0371	110.663	99.3465	50.8001	100.818	71.2513	104.852	2.06402	1.04545	0.0685862	0.141525
A0A151RZ46	Niemann-Pick C1 protein (Fragment) OS=Cajanus cajan OX=3821 GN=KK1_030558 PE=4 SV=1	1	195.6	207.682	231.214	211.575	270.607	449.308	353.349	442.853	409.871	462.528	210.99	239.277	412.733	435.404	2.06363	1.04518	0.000981465	0.0103557
A0A151U8P7	Uncharacterized protein OS=Cajanus cajan OX=3821 GN=KK1_019860 PE=4 SV=1	3	249.1	302.302	344.05	351.378	309.368	152.456	178.242	231.777	187.105	136.553	295.9	329.704	184.675	159.843	2.06268	1.04452	0.0136848	0.0472021
A0A151TQZ7	Cleft lip and palate transmembrane protein 1 OS=Cajanus cajan OX=3821 GN=KK1_008695 PE=4 SV=1	6	824.1	1086.23	1248.53	586.738	901.612	504.25	525.04	492.993	496.419	509.977	1037.77	727.331	507.255	503.152	2.06254	1.04442	0.00805051	0.0336428
A0A151RZ15	HMG1/2-like protein OS=Cajanus cajan OX=3821 GN=KK1_030553 PE=4 SV=1	1	70.1	40.2473	65.236	105.366	125.885	108.272	126.031	67.6321	116.791	117.845	56.8828	115.169	97.3604	117.317	2.06244	1.04435	0.056744	0.123979
A0A151TG30	Uncharacterized protein OS=Cajanus cajan OX=3821 GN=KK1_012279 PE=4 SV=1	1	24.9	22.6012	21.9189	15.3387	25.7949	36.6182	37.7298	30.2207	37.6619	44.6863	23.1056	19.8912	34.6919	41.024	2.06242	1.04434	0.0148179	0.0496733
A0A151SW58	IgA FC receptor OS=Cajanus cajan OX=3821 GN=KK1_014458 PE=4 SV=1	1	153.1	151.803	169.725	240.457	299.753	191.625	366.483	492.218	339.235	296.353	158.004	268.473	325.753	317.07	2.06168	1.04382	0.0770388	0.153154
A0A151QSM3	40S ribosomal protein S27 (Fragment) OS=Cajanus cajan OX=3821 GN=KK1_011688 PE=3 SV=1	5	1704.8	1320.5	1108.44	1409.07	804.558	730.076	626.047	623.048	707.896	765.72	1356.36	1064.74	657.908	736.241	2.06162	1.04378	0.0226631	0.0656699
A0A151TMW7	Protein gar2 OS=Cajanus cajan OX=3821 GN=KK1_022017 PE=4 SV=1	10	1781.7	1500.21	1334.95	1563.72	1598.1	1699.18	1852.76	1303.98	3054.69	3247.37	1528.1	1580.81	1601.19	3149.56	2.0611	1.04341	0.00403264	0.023114
A0A151RPU3	Callose synthase 12 OS=Cajanus cajan OX=3821 GN=KK1_033959 PE=4 SV=1	6	852.5	937.257	938.021	732.481	1158.87	1713.49	1513.97	1559.44	1895.16	1847.74	908.354	921.331	1593.39	1871.3	2.0601	1.04271	0.00261577	0.0176106
A0A151SWZ0	Uncharacterized protein (Fragment) OS=Cajanus cajan OX=3821 GN=KK1_014747 PE=4 SV=1	1	46.3	37.712	35.9706	51.9026	56.2572	72.0274	65.3839	63.2048	80.9895	82.729	39.7499	54.036	66.7687	81.8546	2.05924	1.04211	0.000511955	0.00751347
A0A151S2D5	Uncharacterized protein OS=Cajanus cajan OX=3821 GN=KK1_029340 PE=4 SV=1	1	250.9	228.269	182.509	198.977	251.479	403.245	238.889	217.167	808.313	250.681	218.647	223.693	275.541	450.143	2.05876	1.04178	0.313584	0.427014
A0A151TCT0	Auxin-induced protein PCNT115 family OS=Cajanus cajan OX=3821 GN=KK1_019473 PE=4 SV=1	6	495.3	636.868	845.787	447.55	702.949	603.584	1436.66	1687.94	1218.26	1094.31	643.763	560.896	1135.4	1154.62	2.05853	1.04161	0.171924	0.273845
A0A151R637	Cysteine protease OS=Cajanus cajan OX=3821 GN=KK1_040751 PE=3 SV=1	2	157.1	168.029	176.909	170.095	172.136	270.069	236.54	349.435	366.221	323.108	167.149	171.112	281.567	343.99	2.05798	1.04123	0.00164509	0.0135005
A0A151SHL6	Nuclear pore complex protein NUP35 OS=Cajanus cajan OX=3821 GN=KK1_000438 PE=3 SV=1	2	65	78.1763	67.1377	50.9808	90.9701	107.959	135.961	130.501	121.737	161.323	69.8744	68.1009	124.192	140.139	2.05781	1.04111	0.0162688	0.0529436
A0A151T934	GDSL esterase/lipase CPRD49 OS=Cajanus cajan OX=3821 GN=KK1_018113 PE=4 SV=1	5	763.2	977.113	968.765	769.455	956.464	457.769	439.835	412.193	468.251	444.239	897.292	857.879	436.193	456.087	2.0571	1.04061	0.000376626	0.00636932
A0A151RYS9	Uncharacterized protein OS=Cajanus cajan OX=3821 GN=KK1_030713 PE=4 SV=1	1	80.8	102.211	85.204	71.3623	98.864	135.534	131.476	146.108	179.256	166.548	88.9454	83.995	137.57	172.785	2.05709	1.04061	0.00213264	0.0157441
A0A151TTF0	Heat stress transcription factor A-2 OS=Cajanus cajan OX=3821 GN=KK1_009538 PE=3 SV=1	2	99.3	128.478	174.585	117.246	155.234	196.221	275.299	358.843	248.387	239.185	130.595	134.91	268.628	243.742	2.05695	1.04051	0.0317132	0.0829131
A0A151SSA9	Uncharacterized protein OS=Cajanus cajan OX=3821 GN=KK1_003994 PE=4 SV=1	1	191.9	209.305	221.283	187.916	219.195	427.582	425.848	355.191	376.22	462.842	207.142	202.954	401.401	417.289	2.05608	1.0399	0.000322741	0.00589149
A0A151UCV2	Putative glycerol-3-phosphate acyltransferase 8 OS=Cajanus cajan OX=3821 GN=KK1_021357 PE=4 SV=1	10	2165.6	1218.88	712.878	1271.82	1191.76	2913.54	564.225	617.845	1884.41	2265.9	1234.58	1231.14	1005.2	2066.37	2.05568	1.03962	0.667814	0.741955
A0A151SKT6	Uncharacterized protein OS=Cajanus cajan OX=3821 GN=KK1_001676 PE=4 SV=1	13	10331.5	13047.2	13214.3	10164.5	12462.3	16891.7	30246.9	24239.6	17104.7	17471.8	12122	11254.9	23136.3	17287.2	2.05566	1.0396	0.0177807	0.0559611
A0A151U9N4	Putative ATP-dependent helicase C29A10.10c OS=Cajanus cajan OX=3821 GN=KK1_020253 PE=4 SV=1	1	115.7	122.799	137.501	121.241	147.543	133.55	170.875	145.443	233.765	282.244	125.01	133.747	149.167	256.863	2.05474	1.03896	0.0025852	0.017524
A0A151U6T2	Uncharacterized protein OS=Cajanus cajan OX=3821 GN=KK1_007636 PE=4 SV=1	23	6519.4	7681.81	7917.98	9215.59	8421.86	4155.9	4658.53	4497.34	4393	4184.75	7346.75	8809.79	4432.24	4287.61	2.05471	1.03893	9.87873e-05	0.00366809
A0A151SZN1	Uncharacterized protein OS=Cajanus cajan OX=3821 GN=KK1_015649 PE=4 SV=1	4	1231.3	1102.97	981.549	1305.62	793.526	650.065	544.152	522.435	516.846	555.44	1100.56	1017.86	569.6	535.796	2.05406	1.03848	0.00605147	0.0288946
A0A151QTD2	Cyclin-A3-4 OS=Cajanus cajan OX=3821 GN=KK1_045608 PE=3 SV=1	1	46.7	118.945	590.428	69.0066	161.61	58.6576	130.729	105.818	54.3263	96.3156	148.574	105.604	93.2721	72.3358	2.05395	1.0384	0.805548	0.852867
A0A151T800	Cleavage and polyadenylation specificity factor subunit 3 (Fragment) OS=Cajanus cajan OX=3821 GN=KK1_017759 PE=4 SV=1	4	942.3	934.214	906.431	696.429	980.753	1439.72	1201.55	1371.83	1690.56	1703.2	927.521	826.453	1333.85	1696.87	2.05319	1.03787	0.00186375	0.0145901
A0A151R4H0	Transmembrane emp24 domain-containing protein 10 OS=Cajanus cajan OX=3821 GN=KK1_041337 PE=3 SV=1	5	713.2	688.183	690.691	453.08	615.205	1068.81	1077.48	1080.84	1110.42	1057.62	697.268	527.956	1075.7	1083.7	2.05264	1.03748	0.000350548	0.00607646
A0A151RWZ6	Uncharacterized protein OS=Cajanus cajan OX=3821 GN=KK1_031293 PE=4 SV=1	1	58.5	47.8534	47.5922	45.9622	66.9848	87.173	89.9416	78.1472	97.1164	113.038	51.0742	55.4867	84.9347	104.775	2.05143	1.03663	0.00408459	0.0233201
A0A151SV72	Calcium-dependent protein kinase 3 OS=Cajanus cajan OX=3821 GN=KK1_014079 PE=3 SV=1	5	517.3	588.087	680.338	417.848	598.001	696.338	936.648	847.848	1004.52	1046.65	591.52	499.873	820.801	1025.37	2.05126	1.03651	0.0116988	0.0426926
A0A151R2S9	Pre-mRNA 3'-end-processing factor FIP1 OS=Cajanus cajan OX=3821 GN=KK1_041943 PE=4 SV=1	2	188	145.82	149.229	170.402	194.906	229.332	238.676	226.797	308.164	349.027	159.934	182.243	231.546	327.96	2.05059	1.03604	0.00098053	0.0103557
A0A151R6M1	Subtilisin-like protease OS=Cajanus cajan OX=3821 GN=KK1_040636 PE=4 SV=1	2	218.5	209.001	203.639	177.674	199.359	329.084	327.083	273.063	372.887	398.88	210.291	188.205	308.609	385.664	2.04918	1.03504	0.000179105	0.00474515
A0A151SLP2	DnaJ isogeny subfamily C member 13 OS=Cajanus cajan OX=3821 GN=KK1_001885 PE=4 SV=1	6	544.7	621.453	675.161	493.638	694.043	920.283	942.307	1106.96	1172.78	1226.2	611.398	585.326	986.466	1199.19	2.04876	1.03475	0.00245689	0.0171413
A0A151RB70	Uncharacterized protein OS=Cajanus cajan OX=3821 GN=KK1_038867 PE=4 SV=1	7	904.9	1147.49	1154.92	819.64	1055.14	936.264	1409.12	1132.75	1872.58	1937.31	1062.43	929.964	1143.3	1904.67	2.04811	1.03429	0.0168649	0.05426
A0A151RDY4	Heat shock 70 kDa protein OS=Cajanus cajan OX=3821 GN=KK1_037979 PE=3 SV=1	3	300.8	544.378	608.283	350.763	480.908	415.988	815.248	687.245	842.933	839.401	463.548	410.713	615.404	841.165	2.04806	1.03426	0.181807	0.284715
A0A151RWY6	Uncharacterized protein OS=Cajanus cajan OX=3821 GN=KK1_031292 PE=4 SV=1	5	461.5	449.251	419.168	358.854	472.711	689.653	742.429	969.933	1013.88	700.086	442.945	411.867	791.91	842.497	2.04556	1.03249	0.0065881	0.0301615
A0A151RG69	Uncharacterized protein OS=Cajanus cajan OX=3821 GN=KK1_037049 PE=4 SV=1	1	4.6	4.04243	3.74693	4.68711	3.8337	5.38699	10.1824	9.07998	5.40802	2.77672	4.11489	4.23898	7.92673	3.87512	2.04555	1.03249	0.0750454	0.150627
A0A151SN43	Dynamin-related protein 1E OS=Cajanus cajan OX=3821 GN=KK1_002493 PE=3 SV=1	3	271.1	266.198	283.723	192.115	238.222	418.704	419.976	456.689	419.44	456.467	273.575	213.93	431.437	437.562	2.04535	1.03235	0.000117367	0.00396771
A0A151SAJ1	Protein saal1 OS=Cajanus cajan OX=3821 GN=KK1_026346 PE=4 SV=1	1	78.2	88.9262	99.8896	86.8277	95.7267	148.904	198.316	201.228	164.097	182.121	88.563	91.1687	181.128	172.874	2.04518	1.03223	0.000959931	0.0102533
A0A151R3A7	Putative invertase inhibitor OS=Cajanus cajan OX=3821 GN=KK1_041835 PE=4 SV=1	1	10.9	10.8372	12.8329	10.1153	15.6745	23.5617	16.5888	15.4997	25.1904	21.9025	11.4874	12.5918	18.2298	23.489	2.04476	1.03193	0.0223022	0.0649904
A0A151SF37	Nuclear cap-binding protein subunit 2 OS=Cajanus cajan OX=3821 GN=KK1_024736 PE=3 SV=1	2	291.1	248.857	219.381	350.865	270	172.824	156.781	134.375	142.487	159.023	251.418	307.788	153.841	150.528	2.04472	1.0319	0.0029474	0.0190376
A0A151TVG1	Protein STRUBBELIG-RECEPTOR FAMILY 8 OS=Cajanus cajan OX=3821 GN=KK1_010268 PE=4 SV=1	5	239.9	353.415	407.018	239.843	419.073	351.75	539.774	581.43	620.704	676.675	325.569	317.035	479.713	648.085	2.0442	1.03154	0.0930231	0.175788
A0A151TNU0	Uncharacterized protein (Fragment) OS=Cajanus cajan OX=3821 GN=KK1_022359 PE=4 SV=1	3	964.7	880.363	840.611	991.91	1054.83	1554.62	1650.21	1892.93	1878.5	1776.88	893.751	1022.89	1693.43	1826.98	2.04417	1.03152	7.99965e-05	0.00326911
A0A151RUA5	Pectin acetylesterase OS=Cajanus cajan OX=3821 GN=KK1_032292 PE=3 SV=1	1	94.7	85.6809	100.101	67.5728	91.881	118.718	140.979	152.527	182.912	141.674	93.3019	78.795	136.67	160.978	2.043	1.03069	0.00648163	0.029961
A0A151RY44	Anthocyanin 5-aromatic acyltransferase (Fragment) OS=Cajanus cajan OX=3821 GN=KK1_030870 PE=4 SV=1	1	311.6	291.349	373.843	612.24	289.633	227.034	306.797	261.994	211.295	201.142	323.768	421.1	263.276	206.156	2.04263	1.03043	0.105417	0.192143
A0A151TUP7	Bet1-like SNARE 1-1 OS=Cajanus cajan OX=3821 GN=KK1_009942 PE=4 SV=1	2	268.8	294.29	251.182	194.163	225.773	402.618	364.347	412.857	377.617	483.535	270.852	209.373	392.708	427.307	2.04089	1.0292	0.00106342	0.0108684
A0A151R2W4	S-acyltransferase OS=Cajanus cajan OX=3821 GN=KK1_041978 PE=3 SV=1	3	323.9	334.957	351.973	295.456	386.89	436.043	536.358	543.133	652.85	723.183	336.747	338.096	502.686	687.117	2.04046	1.02889	0.00133822	0.0122221
A0A151RV06	Uncharacterized protein (Fragment) OS=Cajanus cajan OX=3821 GN=KK1_032012 PE=4 SV=1	7	1879.7	1375.37	1255.93	1371.27	1218.78	789.718	769.015	661.898	735.42	716.703	1480.78	1292.78	738.016	726.001	2.03964	1.02831	0.00190123	0.0147307
A0A151QLZ1	Peptidyl-prolyl cis-trans isomerase OS=Cajanus cajan OX=3821 GN=KK1_048448 PE=3 SV=1	2	252.5	476.937	424.978	366.126	395.29	366.06	1018.12	1165.07	558.561	452.704	371.276	380.429	757.24	502.855	2.03956	1.02826	0.25452	0.365251
A0A151SWB2	Uncharacterized protein OS=Cajanus cajan OX=3821 GN=KK1_014494 PE=4 SV=1	4	490.6	567.297	537.391	700.629	563.693	402.827	424.78	464.658	285.049	333.455	530.815	628.442	430.004	308.303	2.03839	1.02743	0.0014572	0.0126068
A0A151RYD4	Uncharacterized protein OS=Cajanus cajan OX=3821 GN=KK1_030917 PE=4 SV=1	3	401.3	466.694	536.018	447.857	561.77	612.671	992.704	1397.95	686.716	639.677	464.758	501.59	947.356	662.78	2.03838	1.02743	0.061542	0.130844
A0A151SCC5	Serine/threonine-protein kinase HT1 OS=Cajanus cajan OX=3821 GN=KK1_025582 PE=4 SV=1	8	1501.4	1602.13	1501.88	1447.37	1539.7	2767	2381.17	2387.14	3027.59	3057.68	1534.42	1492.82	2505.49	3042.6	2.03815	1.02726	2.19416e-05	0.00184066
A0A151STI2	5'-AMP-activated protein kinase subunit gamma-2 prkag OS=Cajanus cajan OX=3821 GN=KK1_004360 PE=4 SV=1	1	79.5	82.7399	92.5996	49.4445	116.271	172.719	139.164	134.928	139.584	171.042	84.7677	75.8219	148.021	154.515	2.03786	1.02706	0.0559056	0.122621
A0A151U6F3	Uncharacterized protein P11E10.01 OS=Cajanus cajan OX=3821 GN=KK1_007540 PE=4 SV=1	2	245.6	293.377	341.091	238.306	311.291	129.685	158.49	170.015	148.723	136.867	290.743	272.365	151.749	142.671	2.03785	1.02705	0.00287285	0.0187342
A0A151RWZ9	Formate--tetrahydrofolate ligase OS=Cajanus cajan OX=3821 GN=KK1_031311 PE=4 SV=1	18	4718.5	4623.46	4493.5	5267.62	4283.13	2690.12	2737.26	2510.11	2320.91	2341.56	4610.9	4749.94	2643.99	2331.21	2.03754	1.02683	4.15498e-05	0.00255555
A0A151U5A7	Histone H1.2 OS=Cajanus cajan OX=3821 GN=KK1_007166 PE=3 SV=1	3	460.6	372.481	397.087	460.454	696.978	614.969	597.432	679.718	922.707	750.356	408.417	566.504	629.734	832.081	2.03733	1.02668	0.0114051	0.0420497
A0A151T7Z3	Uncharacterized protein OS=Cajanus cajan OX=3821 GN=KK1_017723 PE=4 SV=1	6	1438.3	963.016	828.566	940.7	1065.06	639.098	486.388	437.429	532.328	619.715	1046.98	1000.95	514.224	574.362	2.03603	1.02576	0.0148942	0.0498552
A0A151U5V1	rRNA-processing protein efg1 OS=Cajanus cajan OX=3821 GN=KK1_007325 PE=4 SV=1	1	68.5	40.4502	39.1401	64.3978	66.9848	106.288	72.2173	52.247	105.18	89.6268	47.6882	65.6786	73.7443	97.0924	2.03598	1.02573	0.130609	0.22434
A0A151SFK7	Putative pterin-4-alpha-carbinolamine dehydratase OS=Cajanus cajan OX=3821 GN=KK1_024519 PE=4 SV=1	13	7090.9	3207.72	2448.52	4179.52	3218.27	2575.85	1672.42	1533.87	2031.06	2087.18	3818.86	3667.53	1876.51	2058.93	2.03508	1.02509	0.13631	0.231788
A0A151QPU1	Uncharacterized protein OS=Cajanus cajan OX=3821 GN=KK1_047035 PE=4 SV=1	11	4888.5	5102.04	5116.85	4634.46	4752.62	7858.62	10706.1	10355.3	6256.63	5980.7	5034.7	4693.17	9550.97	6117.11	2.03508	1.02508	0.00062915	0.00830658
A0A151RBW1	Zinc finger protein ZPR1 OS=Cajanus cajan OX=3821 GN=KK1_038707 PE=4 SV=1	3	134.8	123.204	110.666	88.6712	112.425	222.856	182.834	205.656	163.667	158.292	122.493	99.8443	203.114	160.957	2.03431	1.02454	0.00132763	0.012158
A0A151QYE1	Uncharacterized protein OS=Cajanus cajan OX=3821 GN=KK1_043673 PE=4 SV=1	2	231.3	148.558	120.914	186.072	144.507	416.824	102.22	128.509	373.317	286.32	160.762	163.978	176.255	326.937	2.03368	1.02409	0.443931	0.551969
A0A151U1T2	Uncharacterized protein OS=Cajanus cajan OX=3821 GN=KK1_005819 PE=4 SV=1	3	226.9	217.114	237.131	189.042	220.511	285.423	282.132	308.593	443.953	388.22	226.901	204.171	291.816	415.152	2.03335	1.02386	0.000187725	0.00474515
A0A151U5Z9	Carboxypeptidase OS=Cajanus cajan OX=3821 GN=KK1_007398 PE=3 SV=1	3	154.6	205.248	196.349	168.354	242.573	266.935	266.97	269.853	383.638	364.286	184.009	202.084	267.916	373.837	2.03162	1.02263	0.00575287	0.0280524
A0A151RPM4	3-ketoacyl-CoA synthase OS=Cajanus cajan OX=3821 GN=KK1_034005 PE=3 SV=1	5	940.7	819.109	623.18	782.667	931.872	1439.1	768.695	746.129	1600.9	1580.29	783.073	854.017	938.035	1590.56	2.03118	1.02232	0.0894917	0.171006
A0A151TAW0	Aspartic proteinase-like protein 2 OS=Cajanus cajan OX=3821 GN=KK1_018767 PE=3 SV=1	1	4.9	5.2594	3.85258	4.58469	7.78065	5.59589	9.64858	15.389	4.22538	10.3016	4.6305	5.97259	9.40115	6.5976	2.03027	1.02167	0.333477	0.447379
A0A151U580	Cysteine synthase OS=Cajanus cajan OX=3821 GN=KK1_007109 PE=4 SV=1	3	290.5	429.273	731.79	392.038	654.776	192.043	534.863	365.152	244.946	254.339	450.217	506.653	334.738	249.599	2.02987	1.02139	0.391171	0.50189
A0A151TAX3	Uncharacterized protein OS=Cajanus cajan OX=3821 GN=KK1_018743 PE=4 SV=1	3	82	107.789	117.533	98.1962	139.244	161.961	171.516	178.095	188.717	223.926	101.278	116.933	170.394	205.569	2.02974	1.0213	0.0084136	0.0345232
A0A151QYA8	Putative glutathione S-transferase OS=Cajanus cajan OX=3821 GN=KK1_043632 PE=3 SV=1	3	805.1	588.392	537.18	628.628	861.738	1473.36	640.247	574.346	1150.1	1437.84	633.693	736.011	815.223	1285.95	2.02929	1.02097	0.247267	0.357105
A0A151RPN2	50S ribosomal protein L7/L12 OS=Cajanus cajan OX=3821 GN=KK1_033964 PE=3 SV=1	1	437.2	374.61	355.671	290.54	325.054	337.962	264.621	240.079	174.311	209.398	387.647	307.313	277.939	191.051	2.02903	1.02079	0.00696815	0.0308068
A0A151T5X2	Rho GDP-dissociation inhibitor 1 OS=Cajanus cajan OX=3821 GN=KK1_016963 PE=4 SV=1	3	385.5	248.248	235.968	268.315	286.395	718.586	455.317	543.797	419.547	511.754	282.654	277.208	562.441	463.363	2.02895	1.02073	0.0197636	0.0603296
A0A151S1H5	BI1-like protein OS=Cajanus cajan OX=3821 GN=KK1_029669 PE=3 SV=1	2	76.8	110.629	107.496	81.5018	112.122	163.736	208.993	171.897	183.772	204.382	97.023	95.5935	180.516	193.803	2.02736	1.01961	0.00537198	0.0270992
A0A151UI30	Monoglyceride lipase OS=Cajanus cajan OX=3821 GN=KK1_048887 PE=4 SV=1	2	175.9	195.006	212.831	174.806	162.825	295.137	398.941	339.584	323.323	330.32	193.991	168.709	341.948	326.803	2.02685	1.01924	0.000614902	0.00824847
A0A151T0G3	Putative glucan endo-1,3-beta-glucosidase A6 OS=Cajanus cajan OX=3821 GN=KK1_022935 PE=3 SV=1	3	168.8	222.894	245.688	119.192	139.75	114.853	93.465	103.494	154.313	133.418	209.871	129.063	103.57	143.486	2.02636	1.01889	0.00504794	0.0262238
A0A151U2Q6	Uncharacterized protein OS=Cajanus cajan OX=3821 GN=KK1_006218 PE=4 SV=1	1	3.5	5.05657	3.42998	4.17501	2.21444	5.17808	4.95059	4.54191	6.16061		3.93011	3.04061	4.88301	6.16061	2.02611	1.01871	0.178407	0.2808
A0A151T3I8	AP-3 complex subunit delta OS=Cajanus cajan OX=3821 GN=KK1_016055 PE=3 SV=1	5	523.3	530.585	550.809	443.76	600.227	876.935	811.297	751.552	1023.55	1067.87	534.772	516.098	811.65	1045.48	2.02573	1.01844	0.000747228	0.00921491
A0A151TWC0	GDSL esterase/lipase At1g09390 family OS=Cajanus cajan OX=3821 GN=KK1_010576 PE=3 SV=1	4	365.9	343.577	309.924	272.207	280.828	586.036	340.537	379.873	567.162	552.723	339.011	276.484	423.229	559.896	2.02506	1.01796	0.0267638	0.0735132
A0A151TWT4	Putative LRR receptor-like serine/threonine-protein kinase RKF3 OS=Cajanus cajan OX=3821 GN=KK1_010790 PE=4 SV=1	2	33.1	43.8982	44.2114	22.0984	49.0718	52.8082	93.038	60.327	36.9093	45.2089	40.05	32.9304	66.6742	40.8488	2.0247	1.01771	0.153422	0.253196
A0A151RFI4	Uncharacterized protein At5g39570 family OS=Cajanus cajan OX=3821 GN=KK1_037321 PE=4 SV=1	14	3404.1	1663.59	993.382	2951.4	2081.65	1736.68	1278	826.707	2014.93	2166.4	1778.5	2478.66	1224.24	2089.29	2.02465	1.01767	0.37352	0.485662
A0A151RYB2	Clathrin heavy chain OS=Cajanus cajan OX=3821 GN=KK1_030801 PE=3 SV=1	1	115.7	77.0607	66.9264	93.997	105.645	109.839	32.2844	33.652	80.1294	94.6434	84.1889	99.6508	49.2326	87.0846	2.02408	1.01727	0.344286	0.457813
A0A151S8B4	Putative oxidoreductase At4g09670 family OS=Cajanus cajan OX=3821 GN=KK1_027107 PE=4 SV=1	2	464.6	522.168	581.131	428.09	355.618	422.046	335.198	242.514	253.547	260.819	520.461	390.175	324.937	257.157	2.0239	1.01714	0.0234957	0.0673076
A0A151RD94	Protein YIPF OS=Cajanus cajan OX=3821 GN=KK1_038244 PE=3 SV=1	2	144	183.951	191.912	130.561	183.066	270.591	314.484	316.562	316.55	309.208	171.945	154.6	299.771	312.857	2.02366	1.01696	0.00291918	0.0189454
A0A151RBF4	Ferredoxin-thioredoxin reductase, catalytic chain OS=Cajanus cajan OX=3821 GN=KK1_038874 PE=3 SV=1	8	2446.8	2234.95	1962.52	3862.02	2117.07	1582.72	1764.14	1881.75	1534.78	1301.24	2205.77	2859.4	1738.47	1413.19	2.02336	1.01675	0.0455448	0.105732
A0A151RJR1	Uncharacterized protein OS=Cajanus cajan OX=3821 GN=KK1_035902 PE=4 SV=1	1	63.1	61.8486	81.295	58.8671	62.0259	132.505	109.694	100.727	118.726	125.893	68.2036	60.4258	113.55	122.257	2.02326	1.01668	0.00159414	0.0132014
A0A151TMU9	Extended synaptotagmin-1 OS=Cajanus cajan OX=3821 GN=KK1_021997 PE=4 SV=1	2	90.7	92.4757	97.4596	102.088	121.736	137.937	163.401	185.622	186.245	192.154	93.5018	111.48	161.134	189.176	2.02324	1.01666	0.000856843	0.00973127
A0A151U4K2	Hydroxyisourate hydrolase OS=Cajanus cajan OX=3821 GN=KK1_006863 PE=3 SV=1	9	1030.2	1097.29	1211.55	1075.59	1031.05	1977.02	2227.74	2194.99	1881.51	1903.76	1110.52	1053.08	2130.28	1892.6	2.0229	1.01642	2.41654e-05	0.00195481
A0A151TGL6	MLP-like protein 423 family OS=Cajanus cajan OX=3821 GN=KK1_012481 PE=4 SV=1	11	5603.9	2652.27	1816.51	2334.02	2084.08	10450.4	1214.58	1469.56	4081.54	4872.86	2999.96	2205.51	2652.05	4459.68	2.02207	1.01583	0.817823	0.862102
A0A151RIK4	Ethanolamine-phosphate cytidylyltransferase OS=Cajanus cajan OX=3821 GN=KK1_036219 PE=4 SV=1	2	55.3	71.6858	81.7176	55.4872	74.4739	117.569	118.663	128.177	120.984	139.584	68.6791	64.2834	121.378	129.952	2.02155	1.01546	0.00379852	0.0221934
A0A151TQ40	Germin-like protein OS=Cajanus cajan OX=3821 GN=KK1_008344 PE=3 SV=1	2	189.4	230.196	289.639	190.681	255.73	319.37	448.377	425.697	452.339	439.849	232.869	220.823	393.562	446.05	2.01994	1.01431	0.011967	0.0433452
A0A151U6S4	Dymeclin OS=Cajanus cajan OX=3821 GN=KK1_007679 PE=4 SV=1	1	177.4	125.841	104.538	103.215	113.842	251.476	126.992	135.039	204.737	234.168	132.643	108.398	162.771	218.958	2.01994	1.01431	0.153144	0.253007
A0A151QUM0	Kunitz-type trypsin inhibitor-like 2 protein OS=Cajanus cajan OX=3821 GN=KK1_045118 PE=4 SV=1	1	1612.2	203.829	84.7814	174.909	185.494	152.873	153.578	144.005	151.733	162.577	303.153	180.124	150.088	157.061	2.01984	1.01424	0.763478	0.818916
A0A151TGH6	2-phytyl-1,4-beta-naphthoquinone methyltransferase, chloroplastic OS=Cajanus cajan OX=3821 GN=MENG PE=3 SV=1	1	289.3	287.901	239.244	258.585	250.366	151.307	115.247	138.692	167.86	180.344	271.109	254.443	134.229	173.99	2.01975	1.01418	0.000638621	0.00832904
A0A1S5RVW4	30S ribosomal protein S7, chloroplastic OS=Cajanus scarabaeoides OX=669084 GN=rps7 PE=3 SV=1	6	3854.1	2569.72	2099.87	3381.77	1994.51	1757.05	1325.83	1084.71	1603.26	1796.32	2750.01	2597.11	1362.06	1697.05	2.01901	1.01365	0.0661403	0.137396
A0A151TIK3	Kinesin-like protein OS=Cajanus cajan OX=3821 GN=KK1_013198 PE=3 SV=1	2	39.6	35.9879	27.3072	23.3275	25.1877	51.3459	26.9457	25.0186	45.4028	52.7338	33.8878	24.2397	32.5901	48.9312	2.01863	1.01338	0.158166	0.258599
A0A151THY3	Senescence-associated protein DIN1 OS=Cajanus cajan OX=3821 GN=KK1_012951 PE=4 SV=1	4	1133.2	709.075	706.856	1325.08	950.291	622.699	543.725	508.378	616.511	588.989	828.152	1122.15	556.265	602.593	2.01729	1.01242	0.0274308	0.0747662
A0A151ST54	Uncharacterized protein OS=Cajanus cajan OX=3821 GN=KK1_004236 PE=4 SV=1	7	2249.6	2123.5	2212.49	2498.2	2137.82	1577.7	1516.96	1503.54	1138.49	1152.94	2194.55	2310.99	1532.4	1145.69	2.01712	1.0123	1.95147e-05	0.00179192
A0A151R981	Peroxidase (Fragment) OS=Cajanus cajan OX=3821 GN=KK1_039626 PE=3 SV=1	1	46.2	52.3156	40.091	26.4001	23.9732	54.8973	36.8756	64.533	71.7434	31.9358	45.9311	25.1574	50.7408	47.8663	2.01693	1.01216	0.149895	0.248727
A0A151TE03	Agglutinin receptor OS=Cajanus cajan OX=3821 GN=KK1_011485 PE=4 SV=1	1	131.2	177.867	188.531	124.825	167.885	219.514	216.147	231.556	262.686	324.467	163.859	144.763	222.308	291.947	2.01672	1.01201	0.0124589	0.0445722
A0A151QM09	Uncharacterized protein At4g14100 family OS=Cajanus cajan OX=3821 GN=KK1_048412 PE=4 SV=1	4	182.9	240.946	245.266	210.96	210.593	298.271	509.558	505.279	418.795	332.723	221.101	210.777	425.055	373.286	2.01661	1.01194	0.019696	0.0602147
A0A151T245	Uncharacterized protein OS=Cajanus cajan OX=3821 GN=KK1_023567 PE=4 SV=1	3	340.9	344.997	282.032	299.246	317.97	598.257	476.565	569.255	768.319	503.602	321.302	308.466	545.472	622.034	2.01654	1.01188	0.00529838	0.0269077
A0A151R178	Ubiquitin-activating enzyme E1 1 OS=Cajanus cajan OX=3821 GN=KK1_042534 PE=3 SV=1	8	1406.5	1166.86	1097.87	1067.7	1140.86	673.88	607.361	537.046	654.785	668.418	1216.85	1103.67	603.504	661.567	2.0163	1.01171	0.000417529	0.00680361
A0A151TUS7	Protein IN2-1 isogeny B (Fragment) OS=Cajanus cajan OX=3821 GN=KK1_010067 PE=4 SV=1	6	821.1	904.804	870.404	824.864	802.129	1112.47	1614.33	1607.81	1778.62	1511.73	864.75	813.417	1423.99	1639.75	2.01588	1.01141	0.00296139	0.0190917
A0A151U503	Uncharacterized protein OS=Cajanus cajan OX=3821 GN=KK1_007054 PE=4 SV=1	1	260.1	229.081	221.6	252.338	126.695	102.736	120.051	130.722	139.476	176.581	236.356	178.801	117.259	156.936	2.01567	1.01126	0.047584	0.108754
A0A151TW35	Uncharacterized protein OS=Cajanus cajan OX=3821 GN=KK1_010540 PE=3 SV=1	5	2049.9	1295.25	801.097	1296.81	940.474	1436.8	444.213	407.213	658.656	767.705	1286.05	1104.36	638.17	711.093	2.01521	1.01093	0.37348	0.485662
A0A151TY24	Transcription factor bHLH13 OS=Cajanus cajan OX=3821 GN=KK1_011228 PE=4 SV=1	1	141	80.5088	56.6782	114.993	107.871	176.062	110.762	127.623	173.343	174.596	86.3296	111.375	135.517	173.968	2.01516	1.0109	0.161809	0.263478
A0A151SLI3	Uncharacterized protein (Fragment) OS=Cajanus cajan OX=3821 GN=KK1_001938 PE=4 SV=1	17	3972.8	4203.2	4976.54	3527.41	4847.34	6447.16	6357.49	8282.42	9359.56	7417.64	4363.83	4135.04	6975.96	8332.22	2.01503	1.0108	0.00729434	0.0316507
A0A151QZY9	Tetratricopeptide repeat protein 5 OS=Cajanus cajan OX=3821 GN=KK1_043083 PE=4 SV=1	1	31.9	32.8441	43.8944	32.5452	33.9924	70.3562	61.7536	69.1817	65.4001	66.425	35.8277	33.261	66.9862	65.9106	2.01396	1.01003	0.000573867	0.00797428
A0A151RAB7	Putative ataxin-3 isogeny OS=Cajanus cajan OX=3821 GN=KK1_039099 PE=4 SV=1	2	172.1	166.508	151.659	148.382	155.639	286.05	294.518	340.248	322.033	226.016	163.19	151.967	306.043	269.786	2.01388	1.00998	0.00137656	0.0123273
A0A151SEP2	Epoxide hydrolase 2 OS=Cajanus cajan OX=3821 GN=KK1_024880 PE=4 SV=1	3	228.4	252.812	302.74	189.042	213.528	353.212	324.094	307.486	400.732	408.391	259.53	200.912	327.726	404.543	2.01353	1.00973	0.00164972	0.0135037
A0A151TDV0	Putative esterase yitV OS=Cajanus cajan OX=3821 GN=KK1_011405 PE=4 SV=1	3	604.4	647.719	788.207	823.02	913.149	342.663	604.372	661.123	444.49	417.17	675.747	866.914	515.408	430.613	2.01321	1.0095	0.0692065	0.142287
A0A151RFH6	5-methyltetrahydropteroyltriglutamate--homocysteine methyltransferase OS=Cajanus cajan OX=3821 GN=KK1_037424 PE=3 SV=1	5	1010.6	825.904	521.438	760.851	648.906	769.767	232.91	297.524	637.046	785.682	757.828	702.653	376.435	707.471	2.01317	1.00947	0.259648	0.370886
A0A151SXT8	Uncharacterized protein OS=Cajanus cajan OX=3821 GN=KK1_015051 PE=4 SV=1	1	79.5	86.4922	95.4522	81.8091	81.963	116.942	186.998	204.77	111.523	110.32	86.9047	81.886	164.826	110.92	2.01287	1.00925	0.0143876	0.0486496
A0A151SAQ6	Ras-related protein Rab11B OS=Cajanus cajan OX=3821 GN=KK1_026248 PE=4 SV=1	2	252.3	224.72	198.779	178.288	234.072	438.55	219.884	173.668	386.433	437.55	224.204	204.285	255.845	411.198	2.01286	1.00925	0.183268	0.286475
A0A151U2F9	Uncharacterized protein OS=Cajanus cajan OX=3821 GN=KK1_006111 PE=4 SV=1	12	1332.1	1629.61	1797.28	1441.74	1985.3	2173.6	3722.24	3930.64	3171.44	3006.58	1574.27	1691.83	3168.22	3087.91	2.0125	1.00899	0.0219467	0.0643055
A0A151S596	RNA-dependent RNA polymerase OS=Cajanus cajan OX=3821 GN=KK1_028233 PE=3 SV=1	2	204.9	265.387	241.357	200.001	186.911	267.353	271.455	230.228	350.954	431.383	235.881	193.346	255.651	389.096	2.01244	1.00894	0.00392015	0.0226718
A0A151R6H7	Cyclic phosphodiesterase OS=Cajanus cajan OX=3821 GN=KK1_040688 PE=4 SV=1	2	37.3	46.6364	40.6192	38.3832	40.267	19.2791	22.9951	27.3429	16.0518	26.2921	41.3417	39.3138	22.9715	20.5435	2.0124	1.00892	0.0115899	0.042383
A0A151TD13	Monosaccharide-sensing protein 2 OS=Cajanus cajan OX=3821 GN=KK1_019499 PE=3 SV=1	3	278.4	397.631	452.87	348.203	450.851	525.767	501.87	541.584	786.596	699.981	368.73	396.216	522.818	742.026	2.01239	1.00891	0.0159242	0.0521727
A0A151TKD9	Calcium-binding allergen Ole e 8 OS=Cajanus cajan OX=3821 GN=KK1_023797 PE=4 SV=1	8	1394.2	1026.7	1119.11	1149.64	1476.25	2240.14	1402.07	1779.15	3392.81	1633.38	1170.08	1302.75	1774.54	2354.1	2.01192	1.00857	0.112949	0.202344
A0A151U8L5	Calmodulin-binding transcription activator 4 OS=Cajanus cajan OX=3821 GN=KK1_019859 PE=4 SV=1	1	19.2	22.4998	23.1868	25.888	56.3584	41.0052	52.6779	33.984	33.1463	56.7053	21.5563	38.1969	41.8711	43.354	2.0112	1.00806	0.106896	0.19411
A0A151R080	Aspartic proteinase nepenthesin-1 OS=Cajanus cajan OX=3821 GN=KK1_042911 PE=3 SV=1	4	1429.9	630.479	382.507	788.3	453.482	1396.58	356.98	339.031	1002.91	1232.58	701.248	597.896	552.904	1111.83	2.01089	1.00783	0.667581	0.741817
C4PBJ4	Ascorbate peroxidase (Fragment) OS=Cajanus cajan OX=3821 GN=APX PE=2 SV=1	2	422.5	360.615	345.74	361.517	358.755	191.521	177.068	191.045	225.487	229.674	374.864	360.134	186.422	227.571	2.01083	1.00779	4.24773e-05	0.00255555
A0A151SF61	Fasciclin-like arabinogalactan protein 9 OS=Cajanus cajan OX=3821 GN=KK1_024718 PE=4 SV=1	8	1135.9	1188.26	1095.97	1086.14	1433.03	2517.04	2500.97	1667.14	3717.39	1410.46	1139.42	1247.59	2189.39	2289.81	2.00963	1.00693	0.10076	0.186135
A0A151T882	Ras-related protein RABA2a OS=Cajanus cajan OX=3821 GN=KK1_017792 PE=4 SV=1	6	1465.2	1415.32	1391.26	1081.83	1233.86	2554.23	1749.93	2002.84	2277.37	2366.54	1423.6	1155.35	2076.39	2321.53	2.00937	1.00674	0.00253858	0.0174008
A0A151RZF8	Kinesin-4 (Fragment) OS=Cajanus cajan OX=3821 GN=KK1_030502 PE=3 SV=1	1	8.4	10.4315	15.8968	16.5678	13.4481	17.399	21.2868	19.9271	28.7383	17.513	11.1681	14.9266	19.4697	22.4342	2.00878	1.00632	0.0718736	0.146134
A0A151SQ81	Fasciclin-like arabinogalactan protein 16 OS=Cajanus cajan OX=3821 GN=KK1_003228 PE=4 SV=1	3	115.7	117.424	129.049	121.855	116.17	173.555	199.277	394.594	180.224	132.373	120.582	118.979	238.973	154.456	2.00853	1.00614	0.0693795	0.14243
A0A151TSW9	Uncharacterized protein OS=Cajanus cajan OX=3821 GN=KK1_009345 PE=4 SV=1	1	159.2	140.749	113.836	103.932	118.599	106.601	49.368	59.8842	83.6773	90.0449	136.633	111.023	68.0518	86.8027	2.00778	1.0056	0.0681816	0.140819
A0A151SNQ4	Copper chaperone for superoxide dismutase OS=Cajanus cajan OX=3821 GN=KK1_002652 PE=4 SV=1	3	1026	1048	1013.56	292.794	897.564	1304.67	528.243	797.819	549.53	518.443	1029.09	512.641	819.242	533.76	2.00743	1.00535	0.282191	0.394707
A0A151TRX8	Putative cytochrome b5 isoform 2 OS=Cajanus cajan OX=3821 GN=KK1_009023 PE=3 SV=1	3	534.2	602.285	609.446	493.434	604.68	896.886	854.22	992.734	1017.86	1181.16	580.961	546.232	912.809	1096.47	2.00733	1.00528	0.000541816	0.00769777
A0A151TB14	Uncharacterized protein OS=Cajanus cajan OX=3821 GN=KK1_018807 PE=4 SV=1	1	48.1	76.0466	87.7397	46.0646	65.568	78.1901	86.0977	138.36	116.254	104.677	68.4658	54.9579	97.6602	110.313	2.00724	1.00521	0.116099	0.206734
A0A151TC10	Transmembrane protein 147 family OS=Cajanus cajan OX=3821 GN=KK1_019163 PE=4 SV=1	2	274	265.184	257.204	180.746	291.961	440.639	292.489	282.36	477.067	445.179	265.374	229.719	331.384	460.847	2.00613	1.00442	0.0492204	0.11141
A0A151U7R9	Putative transporter Rv2685/MT2759 family OS=Cajanus cajan OX=3821 GN=KK1_008063 PE=4 SV=1	1	141.8	141.662	160.956	117.041	147.745	250.849	273.163	267.529	255.805	260.296	147.869	131.5	263.675	258.041	2.00513	1.00369	0.000154435	0.00454278
A0A151TRK0	NADH dehydrogenase [ubiquinone] iron-sulfur protein 6 OS=Cajanus cajan OX=3821 GN=KK1_008895 PE=4 SV=1	3	628.8	515.17	448.433	676.765	464.817	296.599	284.054	259.781	331.064	297.921	525.679	560.867	279.722	314.056	2.00509	1.00367	0.00462381	0.0248566
A0A151SMN0	Uncharacterized protein OS=Cajanus cajan OX=3821 GN=KK1_002263 PE=4 SV=1	2	105.3	114.483	133.487	109.974	146.632	173.45	163.188	215.507	264.836	208.458	117.184	126.987	182.715	234.962	2.00507	1.00365	0.00849229	0.0346161
A0A151QWE6	Amino acid permease 3 OS=Cajanus cajan OX=3821 GN=KK1_044403 PE=4 SV=1	2	167.7	202.612	224.875	258.483	298.741	158.305	192.336	287.009	435.137	358.225	196.961	277.884	205.976	394.812	2.00452	1.00326	0.0357766	0.0897536
A0A151TU30	Exo-poly-alpha-D-galacturonosidase OS=Cajanus cajan OX=3821 GN=KK1_009783 PE=3 SV=1	1	139.3	161.742	153.666	129.946	105.442	159.872	158.81	210.637	255.053	215.46	151.281	117.055	174.875	234.422	2.00267	1.00192	0.00872737	0.0353201
A0A151TBS6	Aquaporin PIP2-3 OS=Cajanus cajan OX=3821 GN=KK1_019097 PE=3 SV=1	5	851.5	851.257	892.38	950.328	1168.08	1663.25	892.551	987.421	1773.46	1691.39	864.832	1053.59	1135.96	1731.94	2.00263	1.00189	0.0498303	0.112528
A0A151RJP8	Serine/threonine protein phosphatase 2A regulatory subunit OS=Cajanus cajan OX=3821 GN=KK1_035870 PE=3 SV=1	1	137.3	117.525	120.386	82.6284	107.466	255.027	162.227	162.378	180.009	197.275	124.774	94.2326	188.689	188.444	2.00237	1.00171	0.0148095	0.0496697
A0A151TZ74	Uncharacterized protein OS=Cajanus cajan OX=3821 GN=KK1_004971 PE=4 SV=1	1	144.1	147.544	167.401	189.35	148.555	260.981	232.376	470.856	297.52	270.956	152.679	167.717	305.654	283.928	2.00193	1.00139	0.030922	0.0814084
A0A151TR14	Putative membrane protein At1g06890 family OS=Cajanus cajan OX=3821 GN=KK1_008668 PE=4 SV=1	1	36.5	41.3629	42.204	38.1783	39.1538	23.6661	16.2685	21.0339	22.0725	18.0356	39.941	38.663	20.0816	19.9522	2.00183	1.00132	0.001259	0.0118818
A0A151U6I7	Uncharacterized protein OS=Cajanus cajan OX=3821 GN=KK1_007571 PE=4 SV=1	2	70.1	78.1763	69.779	120.216	175.576	92.6045	124.963	103.494	80.7745	99.242	72.5837	145.283	106.196	89.5333	2.00159	1.00115	0.0145423	0.0490155
A0A151RCA9	Lysine-specific histone demethylase 1 isogeny 1 OS=Cajanus cajan OX=3821 GN=KK1_038505 PE=4 SV=1	1	47.6	50.2873	53.72	35.9251	44.214	77.3545	64.9568	77.4831	74.1087	85.8643	50.4739	39.8546	73.0195	79.7703	2.00153	1.0011	0.00105841	0.0108576
A0A151T0I8	Uncharacterized protein OS=Cajanus cajan OX=3821 GN=KK1_022907 PE=3 SV=1	1	27.3	32.9455	29.6315	21.6888	27.7178	39.6473	49.9018	53.5752	45.7253	52.6293	29.8702	24.5187	47.3258	49.056	2.00076	1.00055	0.00329345	0.0202159
A0A151TFF1	Uncharacterized protein OS=Cajanus cajan OX=3821 GN=KK1_012042 PE=4 SV=1	3	274.3	288.307	273.897	288.594	305.522	532.766	590.598	551.213	514.481	490.433	278.755	296.938	557.677	502.313	2.0006	1.00043	2.11735e-06	0.000575764
A0A151U7A4	Glucan endo-1,3-beta-glucosidase 7 OS=Cajanus cajan OX=3821 GN=KK1_007876 PE=3 SV=1	4	770.3	844.463	690.797	533.992	595.572	1196.56	737.09	858.474	1116.88	1137.16	765.944	563.942	911.438	1126.97	1.99838	0.998832	0.0211553	0.0627456
A0A151QUU7	Isoliquiritigenin 2'-O-methyltransferase OS=Cajanus cajan OX=3821 GN=KK1_045051 PE=3 SV=1	7	1682.8	1057.43	723.338	1031.24	1151.89	580.396	532.514	524.981	538.241	570.281	1087.78	1089.9	545.422	554.03	1.99826	0.998745	0.0275502	0.0749602
A0A151QV62	Reticuline oxidase-like protein (Fragment) OS=Cajanus cajan OX=3821 GN=KK1_044848 PE=3 SV=1	1	128.4	152.919	155.04	109.667	124.367	192.252	196.821	227.35	238.603	228.211	144.929	116.786	204.902	233.349	1.99809	0.99862	0.000634623	0.00830837
A0A151RRU3	Uncharacterized protein OS=Cajanus cajan OX=3821 GN=KK1_033253 PE=3 SV=1	7	902.1	838.682	553.767	743.133	747.782	559.296	339.683	320.436	358.05	391.878	748.273	745.454	393.386	374.582	1.99762	0.998282	0.0246832	0.0697584
A0A151SZD7	Alpha-1,4 glucan phosphorylase OS=Cajanus cajan OX=3821 GN=KK1_015613 PE=3 SV=1	37	5970.8	9222.4	10568.4	9018.74	9537.93	4206.87	5569.94	5345.63	4545.35	4743.37	8348.9	9274.71	5003.45	4643.3	1.99744	0.99815	0.0175683	0.0556815
A0A151TG81	Endochitinase PR4 OS=Cajanus cajan OX=3821 GN=KK1_012284 PE=4 SV=1	1	12.7	14.6909	15.0516	10.4226	11.1204	17.7123	21.3936	26.2361	23.7927	17.095	14.1084	10.7658	21.5024	20.1677	1.99728	0.998034	0.010666	0.0402649
A0A151R9T0	Putative exonuclease domain-containing protein At3g15140 family OS=Cajanus cajan OX=3821 GN=KK1_039307 PE=4 SV=1	2	192.5	186.487	167.084	222.636	127.505	95.2158	90.2619	87.7767	101.739	92.3441	181.693	168.485	91.0327	96.928	1.99591	0.997044	0.00642518	0.0298014
A0A151RYK0	Uncharacterized protein OS=Cajanus cajan OX=3821 GN=KK1_030739 PE=4 SV=1	1	396.8	480.994	492.912	516.068	491.838	216.067	271.775	273.948	282.038	265.313	454.807	503.808	252.438	273.548	1.99576	0.996941	0.000697064	0.00882039
A0A151TL59	Uncharacterized protein OS=Cajanus cajan OX=3821 GN=KK1_024111 PE=4 SV=1	7	549.3	819.616	913.51	643.683	841.598	316.654	419.762	422.487	373.854	371.707	743.666	736.018	382.943	372.779	1.99492	0.996334	0.0104072	0.0396841
A0A151R1D9	Putative glutathione S-transferase OS=Cajanus cajan OX=3821 GN=KK1_042555 PE=3 SV=1	1	252.7	303.519	373.315	194.676	205.128	96.887	207.285	179.645	271.18	242.529	305.93	199.833	153.373	256.454	1.99468	0.996156	0.0765935	0.152663
A0A151S4U7	Gibberellin 20 oxidase 1 (Fragment) OS=Cajanus cajan OX=3821 GN=KK1_028422 PE=3 SV=1	3	654	681.287	735.065	985.15	715.195	440.534	422.965	400.129	603.179	543.944	689.305	839.389	420.883	572.796	1.99435	0.995921	0.00171291	0.0136771
A0A151RUF7	Putative inactive receptor kinase At1g27190 family OS=Cajanus cajan OX=3821 GN=KK1_032231 PE=4 SV=1	3	472.5	479.067	482.136	381.489	507.322	719.944	611.632	638.543	930.448	826.86	477.884	439.929	655.128	877.126	1.99379	0.995512	0.00139094	0.0123573
A0A151TZ41	Uncharacterized protein ycf36 OS=Cajanus cajan OX=3821 GN=KK1_004842 PE=4 SV=1	1	98	126.449	157.258	146.231	182.357	166.034	275.619	337.481	199.469	201.246	124.907	163.298	249.03	200.356	1.99373	0.995471	0.0788951	0.156068
A0A151TW15	F-actin-capping protein subunit alpha OS=Cajanus cajan OX=3821 GN=KK1_010450 PE=3 SV=1	1	30.8	21.1814	17.2703	25.9904	24.8841	15.5188	14.4533	21.698	13.4715	12.0784	22.4183	25.4312	16.9466	12.7559	1.99368	0.995435	0.0578071	0.125455
A0A151RLR9	Major allergen Pru ar 1 OS=Cajanus cajan OX=3821 GN=KK1_035049 PE=4 SV=1	12	4809.8	3435.6	1601.09	2620.79	2503.06	3691.61	924.156	979.784	2281.35	2425.38	2979.76	2561.25	1495.19	2352.26	1.9929	0.994866	0.523588	0.624392
A0A151QZD7	Pistil-specific extensin-like protein OS=Cajanus cajan OX=3821 GN=KK1_043376 PE=4 SV=1	3	745.5	397.733	235.123	446.423	269.291	280.827	181.873	172.672	258.171	251.308	411.571	346.724	206.606	254.716	1.99206	0.99426	0.261218	0.372733
A0A151UCW3	Putative DNA-binding protein ESCAROLA OS=Cajanus cajan OX=3821 GN=KK1_021318 PE=4 SV=1	1	105.7	94.7068	96.9313	97.5817	137.321	142.741	127.739	135.814	200.866	193.512	99.0011	115.759	135.292	197.155	1.99144	0.993814	0.00256268	0.0174834
A0A151RGW0	Putative acetyltransferase At3g50280 family OS=Cajanus cajan OX=3821 GN=KK1_036837 PE=4 SV=1	10	7117	3488.23	2064.26	3166.28	2827.62	7125.15	958.109	950.895	2425.52	2921.3	3714.4	2992.16	1865.44	2661.89	1.99117	0.993617	0.744071	0.801642
A0A151T0F9	Rae1-like protein At1g80670 family OS=Cajanus cajan OX=3821 GN=KK1_022942 PE=4 SV=1	2	344.3	353.11	361.799	569.531	347.724	169.272	233.871	282.028	318.055	286.947	352.998	445.017	223.504	302.101	1.99109	0.993559	0.0481773	0.109633
A0A151TXV7	GDSL esterase/lipase At5g33370 family OS=Cajanus cajan OX=3821 GN=KK1_011128 PE=3 SV=1	2	115.2	71.2801	72.2089	70.3381	94.5122	182.747	102.861	99.952	139.799	188.496	84.0112	81.5341	123.395	162.332	1.99096	0.993468	0.109766	0.197925
A0A151S616	WD-40 repeat-containing protein MSI1 OS=Cajanus cajan OX=3821 GN=KK1_027956 PE=4 SV=1	5	818.5	745.787	671.146	647.165	635.75	948.38	1239.03	1212.44	1309.54	1245.22	742.706	641.432	1125.23	1276.98	1.99082	0.993363	0.00115627	0.0113786
A0A151QNX8	Putative syntaxin-24 OS=Cajanus cajan OX=3821 GN=KK1_047442 PE=4 SV=1	5	1335.8	2280.59	2202.24	1062.99	1765.89	935.742	920.312	987.753	1011.08	1065.15	1886.04	1370.08	947.501	1037.76	1.99054	0.993162	0.0408411	0.0982007
A0A151SRS7	Macrophage migration inhibitory factor isogeny OS=Cajanus cajan OX=3821 GN=KK1_003792 PE=4 SV=1	3	141.5	161.742	148.489	129.332	164.14	289.288	309.359	272.177	324.398	254.13	150.346	145.7	289.878	287.122	1.98955	0.992441	0.000555825	0.00778728
A0A151RDU9	Seryl-tRNA synthetase OS=Cajanus cajan OX=3821 GN=KK1_038096 PE=4 SV=1	8	1716.7	1424.15	1343.19	1941.24	1600.83	1105.06	875.574	817.299	854.436	919.772	1486.38	1762.84	924.74	886.502	1.98853	0.991702	0.00299084	0.0192061
A0A151TD67	Protein-lysine N-methyltransferase KK1_019616 OS=Cajanus cajan OX=3821 GN=KK1_019616 PE=3 SV=1	8	1101.3	1164.63	1160.84	828.858	1086.71	1782.74	1776.95	2118.95	1828.93	1820.78	1141.88	949.069	1886.38	1824.85	1.98761	0.991033	0.000613368	0.00824847
A0A151S2C5	Glycerol-3-phosphate dehydrogenase OS=Cajanus cajan OX=3821 GN=KK1_029330 PE=3 SV=1	6	497.8	625.104	778.488	532.558	709.426	882.367	1239.67	1372.16	1266.75	1178.13	623.38	614.663	1144.95	1221.63	1.98749	0.990945	0.015224	0.0506576
A0A151SGG9	Uncharacterized protein OS=Cajanus cajan OX=3821 GN=KK1_000070 PE=4 SV=1	1	369	418.32	514.888	435.567	470.383	606.718	754.601	805.788	877.659	831.667	429.948	452.64	717.202	854.354	1.98711	0.990672	0.00300303	0.0192061
A0A151RMQ2	Pyrophosphate-energized vacuolar membrane proton pump OS=Cajanus cajan OX=3821 GN=KK1_034714 PE=3 SV=1	2	243.1	128.579	85.4154	144.49	111.514	200.817	81.3997	87.5554	221.724	226.12	138.728	126.936	112.694	223.911	1.98689	0.990513	0.418776	0.528522
A0A151TBP1	Multiple C2 and transmembrane domain-containing protein 2 OS=Cajanus cajan OX=3821 GN=KK1_019020 PE=4 SV=1	1	121.2	189.428	267.981	153.913	278.703	184.522	267.718	310.585	389.874	339.83	183.238	207.113	248.486	363.993	1.98644	0.990188	0.232498	0.340994
A0A151SNK3	Universal stress protein A-like protein OS=Cajanus cajan OX=3821 GN=KK1_002567 PE=4 SV=1	3	584.1	844.868	1006.59	598.619	440.325	357.286	920.952	949.124	432.664	367.422	791.971	513.407	678.462	398.71	1.98633	0.990107	0.288928	0.401321
A0A151RVQ6	Cytochrome P450 71A9 OS=Cajanus cajan OX=3821 GN=KK1_031830 PE=3 SV=1	3	254.2	269.444	315.207	227.04	298.337	370.343	363.386	422.266	512.546	520.951	278.449	260.258	384.461	516.731	1.98546	0.98947	0.00229444	0.0164889
A0A151RSD1	Uncharacterized protein OS=Cajanus cajan OX=3821 GN=KK1_033026 PE=4 SV=1	84	6192.1	11694.7	14708.6	8203.89	11499.1	14021.5	21387.3	17733.9	19499.7	19068.2	10212.5	9712.73	17454.9	19282.8	1.98531	0.989363	0.099868	0.184805
A0A151TGI6	Uncharacterized protein At4g28440 family OS=Cajanus cajan OX=3821 GN=KK1_012449 PE=4 SV=1	5	1490.1	1053.58	953.974	1084.5	883.294	824.187	546.074	480.928	545.552	608.951	1144.12	978.739	600.416	576.38	1.98502	0.98915	0.0278909	0.0755958
A0A151TLS2	Ubiquilin-1 OS=Cajanus cajan OX=3821 GN=KK1_021602 PE=4 SV=1	3	94.4	75.4381	74.8502	64.1929	76.498	123.418	139.911	130.833	155.496	124.43	81.0809	70.0759	131.215	139.098	1.98496	0.989113	0.00161634	0.0133289
A0A151QXD6	L-ascorbate oxidase OS=Cajanus cajan OX=3821 GN=KK1_044066 PE=3 SV=1	5	692.7	955.511	967.603	499.272	745.961	491.194	515.217	624.265	445.458	424.172	861.971	610.276	540.593	434.685	1.98298	0.987671	0.0233542	0.0669869
A0A151S287	Uncharacterized protein OS=Cajanus cajan OX=3821 GN=KK1_029395 PE=4 SV=1	13	1081.9	1372.43	1423.59	1352.73	1501.65	1818.36	3050.64	2969.56	2088.68	1939.71	1283.38	1425.25	2544.41	2012.82	1.98259	0.987389	0.0188151	0.0582187
A0A151U5Q1	Uncharacterized protein At2g17340 family OS=Cajanus cajan OX=3821 GN=KK1_007301 PE=4 SV=1	10	1558.6	1645.33	1574.46	1960.8	1658.21	836.199	868.1	1036.79	1040.22	1056.47	1592.36	1803.17	909.612	1048.31	1.98235	0.987211	0.000263571	0.0054617
A0A151U6R7	Uncharacterized protein (Fragment) OS=Cajanus cajan OX=3821 GN=KK1_007678 PE=4 SV=1	1	34.1	16.5164	26.7789	14.8267	19.8239	23.875	19.4717	21.9194	37.9844	30.3681	24.707	17.1442	21.68	33.9634	1.98105	0.986265	0.133724	0.22842
A0A151T2M7	Glycine-rich RNA-binding protein 10 OS=Cajanus cajan OX=3821 GN=KK1_023744 PE=4 SV=1	6	377.3	309.502	272.207	331.406	574.319	573.606	528.884	367.145	607.802	647.829	316.774	436.271	481.139	627.497	1.9809	0.986153	0.0791867	0.156553
A0A151S7G2	Ras-related protein ARA-3 OS=Cajanus cajan OX=3821 GN=KK1_027442 PE=4 SV=1	3	517.4	547.522	563.065	399.105	558.531	895.528	912.945	1000.48	858.522	856.646	542.328	472.136	935.214	857.583	1.98081	0.986093	0.000885901	0.00986836
A0A151TLC2	Uridylate kinase OS=Cajanus cajan OX=3821 GN=KK1_024192 PE=3 SV=1	1	237.9	218.939	216.846	252.952	150.073	135.639	117.169	107.147	101.524	126.415	224.366	194.837	119.415	113.288	1.98048	0.985852	0.0109544	0.0409872
A0A151S1K9	60S acidic ribosomal protein P0 OS=Cajanus cajan OX=3821 GN=KK1_029577 PE=3 SV=1	8	6160.6	3254.78	2684.96	5494.38	2295.29	2556.94	1839.84	1780.03	1819.58	2000.22	3775.96	3551.22	2030.69	1907.76	1.97926	0.984961	0.176618	0.278839
A0A151S731	Major facilitator superfamily domain-containing protein 5 OS=Cajanus cajan OX=3821 GN=KK1_027557 PE=4 SV=1	5	1073	834.828	569.087	729.921	663.884	1859.62	750.01	633.895	1298.03	1461.88	798.838	696.12	959.775	1377.52	1.97886	0.984668	0.376789	0.488697
A0A151QQ61	Chromo domain protein LHP1 OS=Cajanus cajan OX=3821 GN=KK1_046879 PE=4 SV=1	1	40.2	76.9593	70.6242	62.3494	81.1534	101.17	108.947	136.257	132.273	107.394	60.2301	71.1327	114.518	119.186	1.97885	0.98466	0.0421192	0.100386
A0A151U267	Apolipoprotein D OS=Cajanus cajan OX=3821 GN=KK1_006004 PE=3 SV=1	6	1445	1752.73	1596.12	1532.07	1603.16	1826.2	3420.39	4772.17	2678.28	2028.44	1593	1567.21	3100.6	2330.82	1.97842	0.98435	0.100166	0.185104
A0A151RZX1	Chlorophyll a-b binding protein, chloroplastic OS=Cajanus cajan OX=3821 GN=KK1_030194 PE=3 SV=1	17	7559.8	9762.43	10216.1	7943.34	9165.2	12965.7	22965.6	16125.2	11505.6	10926.6	9101.6	8532.42	16870.4	11212.3	1.97722	0.983471	0.0236774	0.0676853
A0A151TR97	4-coumarate--CoA ligase-like 9 OS=Cajanus cajan OX=3821 GN=KK1_008736 PE=4 SV=1	4	689.1	712.624	724.817	791.167	655.991	454.218	343.206	337.703	377.94	351.327	708.691	720.415	374.787	364.39	1.97704	0.983344	0.000640874	0.00834241
A0A151SV94	Uncharacterized protein OS=Cajanus cajan OX=3821 GN=KK1_014107 PE=4 SV=1	2	163.9	225.531	268.72	178.596	271.315	315.087	523.225	465.433	281.931	289.246	214.962	220.127	424.938	285.565	1.9768	0.983169	0.0493595	0.111688
A0A151RW11	60S ribosomal protein L7-4 OS=Cajanus cajan OX=3821 GN=KK1_031646 PE=4 SV=1	1	900.3	479.98	344.155	615.927	348.331	450.04	253.41	169.019	327.409	340.98	529.812	463.192	268.125	334.125	1.97599	0.982575	0.322606	0.435979
A0A151TZ92	Uncharacterized protein At2g24330 family OS=Cajanus cajan OX=3821 GN=KK1_004980 PE=4 SV=1	1	202.1	178.374	156.413	113.559	153.008	261.608	183.795	189.939	248.817	272.524	177.988	131.816	209.025	260.401	1.97549	0.982209	0.0265003	0.0730506
A0A151RWR3	Alpha-N-acetylglucosaminidase OS=Cajanus cajan OX=3821 GN=KK1_031364 PE=4 SV=1	4	671.3	938.778	864.699	809.808	940.677	398.44	435.778	497.642	482.872	494.405	816.798	872.793	442.094	488.604	1.97422	0.981285	0.00186993	0.0146018
A0A151RH44	Uncharacterized protein OS=Cajanus cajan OX=3821 GN=KK1_036863 PE=3 SV=1	3	287.8	265.894	265.339	192.525	257.147	408.677	364.347	365.595	420.622	458.661	272.814	222.502	378.994	439.23	1.97405	0.98116	0.00131275	0.0121099
A0A151U0L8	Adenosine deaminase-like protein OS=Cajanus cajan OX=3821 GN=KK1_005459 PE=4 SV=1	3	260.2	268.024	286.364	314.609	323.739	595.959	359.115	342.13	503.407	569.445	271.31	319.141	418.357	535.409	1.97342	0.980697	0.0264406	0.0729451
A0A151SHL4	Uncharacterized protein OS=Cajanus cajan OX=3821 GN=KK1_000423 PE=4 SV=1	2	654.5	751.567	716.259	1171.76	620.164	460.276	492.474	519.557	465.67	400.761	706.289	852.457	490.168	431.998	1.97329	0.980602	0.0337125	0.0864113
A0A151RE11	Patellin-3 OS=Cajanus cajan OX=3821 GN=KK1_037902 PE=4 SV=1	5	1323.6	966.16	717.527	969.992	1179.52	2051.29	949.995	1204.7	1740.45	2112.58	971.735	1069.64	1329.05	1917.51	1.97328	0.980596	0.177363	0.279559
A0A151T304	Zinc finger CCCH domain-containing protein 20 OS=Cajanus cajan OX=3821 GN=KK1_015887 PE=4 SV=1	1	11.6	15.7051	15.3686	14.0073	19.5203	19.1747	32.2844	25.3506	25.7279	30.0545	14.0943	16.5356	25.0363	27.8072	1.97294	0.980347	0.0286251	0.076844
A0A151T7V4	Actin-101 family (Fragment) OS=Cajanus cajan OX=3821 GN=KK1_017682 PE=3 SV=1	8	2656.9	3070.3	3560.81	2501.68	3262.8	4475.1	5667.21	7043.53	5394.59	5495.65	3073.99	2857	5631.89	5444.89	1.97126	0.979116	0.00796175	0.0333951
A0A151R327	Chlorophyll a-b binding protein, chloroplastic OS=Cajanus cajan OX=3821 GN=KK1_041897 PE=3 SV=1	4	2603.3	3670.07	4534.28	4272.51	3884.69	2012.64	4368.21	3618.17	1905.8	2242.07	3512.12	4073.99	3168.5	2067.11	1.97086	0.978828	0.203523	0.309036
A0A151T814	Uncharacterized protein OS=Cajanus cajan OX=3821 GN=KK1_017717 PE=4 SV=1	6	879	934.924	937.704	955.653	970.228	1393.87	2041.53	2072.57	1605.84	1512.46	916.805	962.913	1806.74	1558.45	1.97069	0.978703	0.0022456	0.0162598
A0A151TXP9	GDSL esterase/lipase LTL1 OS=Cajanus cajan OX=3821 GN=KK1_011126 PE=3 SV=1	12	1483.7	1191.5	1195.28	1076.61	1250.46	3288.73	1319.32	1260.04	2135.56	2447.75	1283.23	1160.28	1761.66	2286.33	1.97049	0.978555	0.220971	0.328303
A0A151SB20	SWI/SNF complex component SNF12 isogeny OS=Cajanus cajan OX=3821 GN=KK1_026177 PE=4 SV=1	3	423.6	361.021	372.364	352.709	432.836	750.339	586.861	658.356	717.143	801.254	384.726	390.724	661.837	758.033	1.97032	0.978427	0.000869428	0.00978906
A0A151TCV3	RING-type E3 ubiquitin transferase OS=Cajanus cajan OX=3821 GN=KK1_019480 PE=4 SV=1	15	887.1	1131.16	1202.36	998.772	1084.08	1426.04	1604.72	2121.39	2028.58	2070.56	1064.58	1040.55	1693.23	2049.46	1.96959	0.977896	0.00664288	0.0302942
A0A151U878	Uncharacterized protein At5g39865 family OS=Cajanus cajan OX=3821 GN=KK1_008226 PE=4 SV=1	4	473.7	367.308	489.743	938.652	799.396	430.194	545.113	527.859	756.707	812.437	440.049	866.23	498.375	784.077	1.96849	0.977087	0.0027168	0.0180809
A0A151RD52	Transcription initiation factor TFIID subunit 7 OS=Cajanus cajan OX=3821 GN=KK1_038113 PE=4 SV=1	2	63.9	72.1928	73.1598	54.9751	78.9269	135.534	110.976	120.871	136.681	122.966	69.6235	65.8712	122.049	129.643	1.96812	0.976819	0.00202644	0.0151907
A0A151R6Z2	Uncharacterized protein OS=Cajanus cajan OX=3821 GN=KK1_040488 PE=4 SV=1	17	4307.8	4270.54	4268.04	5311.15	4418.85	2563.63	2710.99	2734.91	2427.03	2498.02	4282.09	4844.5	2668.76	2462.27	1.9675	0.97636	3.13817e-05	0.00220433
A0A151R2E3	Universal stress protein A-like protein OS=Cajanus cajan OX=3821 GN=KK1_042172 PE=4 SV=1	3	394.8	553.606	494.603	442.019	440.325	173.033	317.687	258.342	264.406	251.308	476.371	441.171	242.163	257.774	1.96715	0.976107	0.017281	0.0549815
A0A151SLB5	Uncharacterized protein OS=Cajanus cajan OX=3821 GN=KK1_001761 PE=4 SV=1	2	362.9	246.625	216.529	497.121	266.963	213.247	214.118	139.356	229.465	213.161	268.605	364.298	185.305	221.163	1.96594	0.975218	0.149535	0.248355
A0A151SUJ6	Non-cyanogenic beta-glucosidase (Fragment) OS=Cajanus cajan OX=3821 GN=KK1_013864 PE=3 SV=1	2	520	350.676	335.598	467.931	368.167	219.514	221.592	193.481	235.163	206.577	394.073	415.062	211.131	220.407	1.9659	0.975193	0.00602688	0.0288399
A0A151SHH5	Uncharacterized protein OS=Cajanus cajan OX=3821 GN=KK1_000489 PE=4 SV=1	3	272.3	301.288	294.605	274.973	334.972	481.48	566.04	673.298	407.076	421.873	289.128	303.493	568.256	414.408	1.96542	0.974835	0.00156331	0.013093
A0A151QM47	Uncharacterized protein OS=Cajanus cajan OX=3821 GN=KK1_048339 PE=4 SV=1	18	5542.2	7923.89	8049.09	4784.92	6365.8	9129.9	11443	12212.7	8742.86	8453.36	7070.59	5519.04	10846.1	8596.89	1.96521	0.974682	0.0227474	0.0658298
A0A151S4M0	3-ketoacyl-CoA synthase OS=Cajanus cajan OX=3821 GN=KK1_028490 PE=3 SV=1	1	199.8	108.296	63.1229	116.734	122.546	100.543	53.6389	41.8426	56.7991	81.2658	110.951	119.605	60.8812	67.9399	1.96456	0.974205	0.296777	0.409295
A0A151R0C0	Uncharacterized protein OS=Cajanus cajan OX=3821 GN=KK1_042958 PE=3 SV=1	3	552.3	509.086	402.792	379.338	402.475	890.932	506.782	550.328	746.064	789.758	483.818	390.735	628.679	767.6	1.9645	0.974162	0.0533986	0.118267
A0A151TCJ6	Protein RIK OS=Cajanus cajan OX=3821 GN=KK1_019350 PE=4 SV=1	1	56.3	54.6482	51.607	41.2509	57.3705	70.6695	72.5376	84.3455	96.1488	94.957	54.1499	48.6476	75.617	95.551	1.96415	0.973904	0.00262148	0.0176192
A0A151RHY4	Serine hydroxymethyltransferase OS=Cajanus cajan OX=3821 GN=KK1_036495 PE=3 SV=1	45	20814.2	27540.9	31341.5	32989.5	30092.9	16399.9	18537	19448.4	15826.6	16277.7	26191	31508	18082.4	16050.5	1.96305	0.973094	0.00562941	0.0277389
A0A151T4A5	Ubiquitin-conjugating enzyme E2 variant 1A OS=Cajanus cajan OX=3821 GN=KK1_016379 PE=4 SV=1	1	95.9	102.516	80.7667	83.1405	111.008	156.738	127.525	111.242	186.137	177.522	92.6006	96.0693	130.521	181.778	1.96304	0.973088	0.00941456	0.0371067
A0A151RUB5	Putative LRR receptor-like serine/threonine-protein kinase At3g47570 family OS=Cajanus cajan OX=3821 GN=KK1_032305 PE=4 SV=1	1	118.8	131.115	153.56	136.091	167.581	190.058	166.497	214.4	270.535	254.757	133.736	151.018	189.31	262.527	1.96302	0.973077	0.004326	0.0239838
A0A151RVP8	Peptide methionine sulfoxide reductase OS=Cajanus cajan OX=3821 GN=KK1_031783 PE=3 SV=1	5	524.9	711.711	806.802	541.468	635.345	697.173	1314.62	1474.32	1250.19	1060.24	670.475	586.532	1105.55	1151.3	1.9629	0.972987	0.0804016	0.157853
A0A151RYV5	Aspartokinase OS=Cajanus cajan OX=3821 GN=KK1_030583 PE=3 SV=1	8	1737.2	1276.28	1031.94	1027.24	1049.27	2342.61	1773.53	1220.3	2001.71	2074.01	1317.7	1038.2	1717.92	2037.54	1.96257	0.972744	0.105054	0.191615
A0A151RYG6	Proline iminopeptidase OS=Cajanus cajan OX=3821 GN=KK1_030705 PE=4 SV=1	8	1340.5	1596.65	1709.8	1351.81	1546.89	2261.45	2976	3394.7	2253.39	2365.6	1541.02	1446.06	2837.53	2308.82	1.96224	0.972504	0.00504514	0.0262238
A0A151R5U4	Plasma membrane ATPase (Fragment) OS=Cajanus cajan OX=3821 GN=KK1_040849 PE=3 SV=1	1	386.5	387.287	446.848	362.029	436.075	614.865	818.024	941.155	718.433	677.72	405.927	397.331	779.356	697.779	1.96148	0.971941	0.00328108	0.0201987
A0A151RMF0	26S protease regulatory subunit S10B OS=Cajanus cajan OX=3821 GN=KK1_034860 PE=3 SV=1	2	10.2	8.20041	12.9386	7.2476	5.04815	7.78939	11.2502	19.0416	7.88082	6.7482	10.2669	6.04872	11.861	7.29255	1.96091	0.971527	0.177147	0.279414
A0A151QQ12	DDRGK domain-containing protein 1 OS=Cajanus cajan OX=3821 GN=KK1_046936 PE=4 SV=1	2	88.1	75.2353	91.7544	58.2526	84.2907	117.986	126.031	106.04	137.004	137.807	84.7243	70.0725	116.393	137.405	1.9609	0.971513	0.00670037	0.0304075
A0A151RGQ3	IST1-like protein OS=Cajanus cajan OX=3821 GN=KK1_036856 PE=4 SV=1	4	295.2	450.468	415.364	348.612	458.441	456.202	548.209	534.832	799.605	697.264	380.835	399.773	511.415	746.683	1.96065	0.971331	0.0185358	0.0575415
A0A151T8S6	Bromodomain-containing protein DDB-G0270170 OS=Cajanus cajan OX=3821 GN=KK1_018010 PE=4 SV=1	2	117.6	107.891	102.425	165.691	276.173	179.822	154.646	143.451	196.458	229.256	109.127	213.914	158.597	212.224	1.96023	0.971023	0.013678	0.0472021
A0A151TI94	Glucose-6-phosphate 1-epimerase OS=Cajanus cajan OX=3821 GN=KK1_013090 PE=3 SV=1	9	1869.4	2148.04	2088.46	2924.67	2618.23	1234.06	1594.58	1762.1	1315.34	1515.49	2031.69	2767.21	1513.58	1411.88	1.95995	0.970819	0.00485241	0.0255955
A0A151U6W7	Cysteine synthase OS=Cajanus cajan OX=3821 GN=KK1_007720 PE=3 SV=1	13	2079.1	3455.58	4469.84	2281.99	2748.18	1504.48	4859.69	3753.32	6198.47	3884.9	3178.55	2504.26	3016.27	4907.18	1.95954	0.970512	0.52386	0.624606
A0A151T010	Putative membrane protein C2G11.09 OS=Cajanus cajan OX=3821 GN=KK1_022807 PE=4 SV=1	3	236.8	245.104	279.18	214.852	286.192	395.933	490.766	447.723	484.807	486.88	253.049	247.97	443.1	485.842	1.95928	0.970324	0.00104316	0.0107236
A0A151UDA0	Uncharacterized protein OS=Cajanus cajan OX=3821 GN=KK1_021487 PE=4 SV=1	2	566.8	455.843	412.829	463.732	291.556	275.082	230.454	223.919	269.889	267.298	474.247	367.701	242.129	268.591	1.95866	0.969867	0.013864	0.0475068
A0A151T416	Uncharacterized protein OS=Cajanus cajan OX=3821 GN=KK1_016303 PE=4 SV=1	3	1280.2	1474.25	1391.69	1487.01	1314.52	697.069	846.959	962.96	738.43	690.262	1379.74	1398.11	828.417	713.94	1.9583	0.969601	0.00103461	0.01072
A0A151RD42	Glucan endo-1,3-beta-glucosidase 5 OS=Cajanus cajan OX=3821 GN=KK1_038103 PE=3 SV=1	4	1025.3	1333.99	1623.8	1033.8	1396.5	1625.75	2901.37	2758.6	1521.34	1445.78	1304.7	1201.54	2352.06	1483.08	1.95754	0.96904	0.0657049	0.13691
A0A151TGL4	Carbonic anhydrase OS=Cajanus cajan OX=3821 GN=KK1_012447 PE=3 SV=1	15	3081.2	3973.19	4392.29	5283.91	5196.39	2604.89	2496.38	2950.52	3081.46	3130.84	3774.42	5239.97	2677.11	3106.05	1.95732	0.968881	0.00385965	0.0225119
A0A151T6K4	Cysteine proteinase inhibitor 5 OS=Cajanus cajan OX=3821 GN=KK1_017221 PE=4 SV=1	2	727.6	610.196	627.723	556.934	512.787	402.723	371.394	356.63	343.213	324.989	653.196	534.405	376.432	333.977	1.95581	0.967766	0.000133608	0.00419626
A0A151SNN1	Putative calcium-binding protein CML13 OS=Cajanus cajan OX=3821 GN=KK1_002691 PE=4 SV=1	9	2337.4	1498.99	1049.17	1499.19	1428.98	4721.5	2159.3	2299.7	2759.99	2069.41	1543.33	1463.67	2862.12	2389.89	1.95544	0.967496	0.179873	0.282795
A0A151U8E6	35 kDa SR repressor protein OS=Cajanus cajan OX=3821 GN=KK1_019775 PE=4 SV=1	1	134.7	137.504	114.469	117.656	137.321	184.836	205.149	163.706	239.463	257.892	128.467	127.109	183.784	248.507	1.95507	0.967221	0.00109065	0.0110777
A0A151R5H8	5-formyltetrahydrofolate cyclo-ligase OS=Cajanus cajan OX=3821 GN=KK1_040980 PE=3 SV=1	1	382.5	360.818	322.919	333.864	214.135	176.375	193.724	175.107	174.418	188.6	354.545	267.38	181.541	181.371	1.95481	0.967027	0.00393864	0.0227191
A0A151S7Z0	ABC transporter B family member 19 OS=Cajanus cajan OX=3821 GN=KK1_027316 PE=4 SV=1	8	749.2	679.969	627.935	660.173	675.219	1362.01	799.445	735.835	1244.82	1367.92	683.912	667.654	928.788	1304.92	1.95448	0.966787	0.0395861	0.0961697
A0A151RLF8	Putative disease resistance protein At5g66900 family OS=Cajanus cajan OX=3821 GN=KK1_035178 PE=3 SV=1	2	166.6	149.673	163.386	137.423	170.719	194.132	224.368	288.005	308.379	290.605	159.715	153.169	232.355	299.36	1.95445	0.96676	0.00563351	0.0277389
A0A151SLM4	Uncharacterized protein OS=Cajanus cajan OX=3821 GN=KK1_001871 PE=4 SV=1	4	465.5	495.293	461.006	329.153	447.005	706.469	561.983	745.686	743.698	755.582	473.692	383.579	666.486	749.617	1.95427	0.966629	0.00469842	0.0250595
A0A151U333	DNA-(apurinic or apyrimidinic site) lyase OS=Cajanus cajan OX=3821 GN=KK1_006329 PE=3 SV=1	1	87.2	69.1504	68.9338	113.764	61.0138	52.9127	41.4668	43.3922	36.0492	50.4345	74.6302	83.3137	45.6623	42.6394	1.95391	0.966365	0.0441421	0.103465
A0A151RV97	Uncharacterized protein OS=Cajanus cajan OX=3821 GN=KK1_031919 PE=4 SV=1	3	337.9	314.37	301.789	290.335	328.394	492.656	620.708	718.126	495.021	497.645	317.671	308.779	603.315	496.331	1.95387	0.966336	0.00154563	0.0130197
A0A151TC33	Uncharacterized protein OS=Cajanus cajan OX=3821 GN=KK1_019214 PE=4 SV=1	1	251.2	425.926	385.254	205.02	224.255	204.473	243.908	255.132	180.439	173.237	345.435	214.422	233.458	176.801	1.95381	0.966287	0.026487	0.0730435
A0A151RDH0	Putative NADH dehydrogenase OS=Cajanus cajan OX=3821 GN=KK1_037992 PE=4 SV=1	2	88.4	125.03	145.531	96.3527	145.114	147.337	211.556	204.217	232.69	224.866	117.167	118.246	185.329	228.745	1.95229	0.965167	0.040069	0.096755
A0A151RDY5	Uncharacterized protein OS=Cajanus cajan OX=3821 GN=KK1_037815 PE=4 SV=1	2	131.7	158.395	129.895	123.904	98.0544	145.144	167.352	226.686	210.65	219.745	139.414	110.224	176.584	215.149	1.95193	0.964904	0.0234152	0.0671335
A0A151QRF8	Trigger factor OS=Cajanus cajan OX=3821 GN=KK1_046386 PE=4 SV=1	2	404.1	293.884	242.307	265.243	238.728	224.527	168.099	156.955	129.37	190.586	306.439	251.636	180.941	157.023	1.95156	0.964626	0.0462466	0.106755
A0A151S6N3	Inter-alpha-trypsin inhibitor heavy chain H3 OS=Cajanus cajan OX=3821 GN=KK1_027727 PE=4 SV=1	3	244.3	331.002	318.271	283.371	398.629	446.384	432.575	406.106	571.14	581.15	295.246	336.095	428.025	576.123	1.95134	0.964462	0.00876449	0.0354024
A0A151TI52	DNA-directed RNA polymerase III subunit RPC5 OS=Cajanus cajan OX=3821 GN=KK1_013041 PE=4 SV=1	1	134	128.478	146.587	96.0454	146.025	220.454	200.771	205.877	232.583	229.569	136.148	118.427	208.87	231.071	1.95116	0.964335	0.003887	0.0225739
A0A151UDU8	Extended synaptotagmin-2 OS=Cajanus cajan OX=3821 GN=KK1_047622 PE=4 SV=1	6	844.1	975.186	884.984	700.936	952.416	1679.44	910.596	952.002	1521.12	1670.49	899.785	817.057	1133.38	1594.06	1.95097	0.964193	0.0767384	0.152757
A0A151U025	Pattern formation protein EMB30 OS=Cajanus cajan OX=3821 GN=KK1_005238 PE=4 SV=1	5	401	402.905	397.298	298.119	369.179	736.343	477.206	531.843	608.232	688.38	400.394	331.752	571.728	647.066	1.95045	0.963808	0.0103486	0.0395716
A0A151SGR9	Glutaredoxin OS=Cajanus cajan OX=3821 GN=KK1_000182 PE=3 SV=1	5	633.2	652.485	491.116	510.64	651.032	993.922	908.247	1142.16	1245.14	1014.46	587.623	576.579	1010.25	1123.9	1.94925	0.96292	0.00395536	0.0227768
A0A151UBV4	Germin-like protein OS=Cajanus cajan OX=3821 GN=KK1_021012 PE=3 SV=1	3	363.1	572.267	705.166	448.369	658.217	729.031	631.278	821.948	1112.36	948.931	527.196	543.253	723.22	1027.4	1.9488	0.962588	0.0826861	0.161498
A0A151TJG5	Putative calcium-binding protein CML13 OS=Cajanus cajan OX=3821 GN=KK1_013527 PE=4 SV=1	6	752.3	523.993	375.639	525.798	541.934	1437.84	813.432	936.285	927.868	769.169	529.049	533.805	1030.73	844.8	1.94828	0.9622	0.0659072	0.137038
A0A151TFW8	Phospholipid-transporting ATPase OS=Cajanus cajan OX=3821 GN=KK1_012217 PE=3 SV=1	2	132.8	150.18	161.801	119.192	190.959	255.759	266.437	277.712	277.523	298.13	147.774	150.867	266.485	287.642	1.9465	0.960882	0.00421881	0.0236788
A0A151TW96	AP-3 complex subunit mu-1 OS=Cajanus cajan OX=3821 GN=KK1_010570 PE=3 SV=1	1	150.1	184.763	173.951	129.025	182.458	268.606	277.221	266.532	313.432	284.543	168.969	153.433	270.747	298.638	1.94638	0.960794	0.00223472	0.0162406
A0A151T9Y0	Protein DETOXIFICATION OS=Cajanus cajan OX=3821 GN=KK1_018423 PE=3 SV=1	1	41	55.4595	55.833	67.2655	51.9055	29.7243	28.8676	46.6021	28.9533	31.8313	50.2593	59.0885	34.1961	30.3582	1.94638	0.96079	0.0376906	0.0931979
A0A151SK70	LysM domain-containing GPI-anchored protein 1 OS=Cajanus cajan OX=3821 GN=KK1_001361 PE=4 SV=1	2	470.5	329.887	211.774	416.516	266.457	278.007	134.572	134.043	203.769	233.959	320.331	333.142	171.166	218.343	1.94631	0.960739	0.203662	0.309178
A0A151TVA4	Pre-mRNA cleavage complex 2 protein Pcf11 OS=Cajanus cajan OX=3821 GN=KK1_010165 PE=4 SV=1	1	32.9	39.2332	41.9927	40.3291	48.0597	65.0291	78.944	77.7044	69.5931	58.064	37.8449	44.0251	73.6135	63.5677	1.94514	0.959871	0.00196767	0.0150001
A0A151QQ25	Uncharacterized protein (Fragment) OS=Cajanus cajan OX=3821 GN=KK1_046924 PE=4 SV=1	5	1072.6	1083.29	989.579	1025.3	1362.9	1974.83	1287.4	2098.92	2039.87	2033.67	1047.64	1182.11	1747.48	2036.77	1.94415	0.959141	0.016942	0.0544564
A0A151TLM3	Tyrosyl-tRNA synthetase, cytoplasmic OS=Cajanus cajan OX=3821 GN=KK1_021570 PE=4 SV=1	8	1644.3	1963.87	1789.99	1937.14	1465.62	996.637	843.542	935.732	923.567	926.878	1794.66	1684.97	923.135	925.221	1.94409	0.959097	0.000533818	0.00765251
A0A151U5G9	Aspartic proteinase-like protein 2 OS=Cajanus cajan OX=3821 GN=KK1_007241 PE=3 SV=1	3	348	411.728	455.829	341.545	470.18	628.966	774.247	970.265	698.113	695.069	402.714	400.734	778.871	696.589	1.94361	0.958739	0.00819927	0.0340342
A0A151R076	DNA-directed RNA polymerase subunit OS=Cajanus cajan OX=3821 GN=KK1_043022 PE=3 SV=1	2	184.6	175.94	194.659	221.407	198.752	252.416	422.645	435.105	390.089	308.476	184.908	209.774	359.387	346.891	1.9436	0.958728	0.0155196	0.0513165
A0A151R1E6	GDSL esterase/lipase At1g29670 family OS=Cajanus cajan OX=3821 GN=KK1_042516 PE=3 SV=1	3	73	85.7823	91.0149	51.288	86.922	96.0514	103.181	126.295	128.725	130.805	82.9108	66.7687	107.77	129.761	1.94344	0.958611	0.0398705	0.0965158
A0A151QMQ4	Putative calcium-binding protein CML36 OS=Cajanus cajan OX=3821 GN=KK1_048019 PE=4 SV=1	1	78.2	101.197	92.8109	62.3494	75.1823	119.866	124.002	158.394	113.136	135.612	90.2246	68.4658	133.032	123.865	1.94304	0.958312	0.00695268	0.0308068
A0A1D8DAW1	Photosystem I assembly protein Ycf4 OS=Cajanus cajan OX=3821 GN=ycf4 PE=3 SV=1	2	298.6	304.634	305.698	256.025	369.28	608.493	570.205	587.85	501.364	584.077	302.961	307.482	588.642	541.143	1.94296	0.958256	0.000938174	0.0101767
A0A151TU33	Uncharacterized protein OS=Cajanus cajan OX=3821 GN=KK1_009809 PE=4 SV=1	7	1779.2	2229.38	2235.42	1780.44	2084.99	2970.99	4111.32	4294.01	3477.64	3175.37	2069.77	1926.7	3743.25	3323.07	1.94282	0.958155	0.00510143	0.0263602
A0A151RPX0	Uncharacterized protein OS=Cajanus cajan OX=3821 GN=KK1_033919 PE=4 SV=1	1	234.5	108.702	238.61	245.783	274.452	362.822	296.44	357.404	365.468	344.115	182.539	259.722	337.492	354.631	1.94277	0.958113	0.0900191	0.171724
A0A151SVP4	Putative serine/threonine-protein kinase At1g54610 family OS=Cajanus cajan OX=3821 GN=KK1_014286 PE=4 SV=1	1	22.7	16.0093	18.4325	30.7017	30.7539	52.8082	38.9043	17.492	28.4158	47.1946	18.8507	30.7278	32.9999	36.6206	1.94267	0.95804	0.267609	0.379546
A0A151R537	Uncharacterized protein OS=Cajanus cajan OX=3821 GN=KK1_041140 PE=3 SV=1	10	8341	4808.24	3982.04	8020.46	4767.29	3957.54	3118.01	2615.7	3284.55	3464.13	5425.46	6183.51	3183.93	3373.15	1.9421	0.957617	0.108098	0.195717
A0A151R7C5	Aspartic proteinase nepenthesin-1 OS=Cajanus cajan OX=3821 GN=KK1_040310 PE=3 SV=1	5	2395.5	1176.7	845.47	1369.02	1265.64	1873.2	665.019	587.518	1628.85	1880.45	1335.73	1316.32	901.183	1750.14	1.94204	0.957575	0.531089	0.630329
A0A151TQD7	Xylosyltransferase 1 OS=Cajanus cajan OX=3821 GN=KK1_008461 PE=4 SV=1	1	87	87.6078	71.0468	52.9268	67.2884	161.961	92.5041	69.071	104.427	128.61	81.5084	59.6771	101.148	115.89	1.94194	0.957501	0.174309	0.27665
A0A151T621	Uncharacterized protein OS=Cajanus cajan OX=3821 GN=KK1_016998 PE=4 SV=1	3	423.7	460.812	393.389	363.156	581.403	251.998	256.08	205.434	368.586	378.291	425.078	459.5	236.673	373.407	1.9415	0.957169	0.0108151	0.0406239
A0A151R1L1	Uncharacterized protein OS=Cajanus cajan OX=3821 GN=KK1_042399 PE=4 SV=1	2	238.5	203.322	189.587	222.431	246.419	309.134	281.598	193.813	398.905	414.661	209.489	234.118	256.48	406.707	1.94143	0.957117	0.0203387	0.0614027
A0A151SC21	Uncharacterized protein OS=Cajanus cajan OX=3821 GN=KK1_025675 PE=4 SV=1	2	84	100.893	108.976	96.3527	137.827	145.457	202.266	217.942	180.009	198.529	97.3845	115.239	185.78	189.042	1.94119	0.956944	0.0120836	0.0436744
A0A151RF01	Peroxisomal (S)-2-hydroxy-acid oxidase OS=Cajanus cajan OX=3821 GN=KK1_037551 PE=3 SV=1	8	2303.5	1998.05	1583.55	1680.07	1731.99	1180.26	931.523	906.622	1326.85	1098.28	1938.84	1705.83	998.925	1207.17	1.94093	0.956746	0.0062344	0.0293451
A0A151RRG6	Protein DEK OS=Cajanus cajan OX=3821 GN=KK1_033339 PE=4 SV=1	1	385.8	73.5112	74.8502	334.683	143.9	292.317	73.3918	67.5215	152.378	188.182	128.52	219.456	113.148	169.336	1.93954	0.955716	0.791967	0.841899
A0A151RKQ4	Uncharacterized protein OS=Cajanus cajan OX=3821 GN=KK1_035496 PE=4 SV=1	1	63.6	55.9665	82.7741	57.7405	75.8908	95.8425	115.567	111.685	135.283	121.712	66.5416	66.1964	107.348	128.319	1.93845	0.954904	0.0070924	0.0311122
A0A151SHP7	VHS domain-containing protein At3g16270 family (Fragment) OS=Cajanus cajan OX=3821 GN=KK1_000429 PE=4 SV=1	1	163.7	197.439	177.438	112.33	155.639	326.891	243.374	211.633	237.958	274.614	178.996	132.223	256.303	255.63	1.93841	0.954872	0.0180998	0.0566767
A0A151SD15	Uncharacterized protein OS=Cajanus cajan OX=3821 GN=KK1_025405 PE=4 SV=1	4	543.1	646.401	660.898	532.046	546.286	646.305	1185.64	1487.05	822.828	740.428	614.476	539.119	1044.49	780.541	1.93741	0.954128	0.0979945	0.182118
A0A151TBK3	Uncharacterized protein OS=Cajanus cajan OX=3821 GN=KK1_019009 PE=4 SV=1	1	73.4	67.5278	73.0542	64.3978	71.7414	116.733	126.031	155.184	112.921	125.37	71.2756	67.9705	131.676	118.983	1.93725	0.954008	0.000515495	0.00751671
A0A151RX49	Uncharacterized protein OS=Cajanus cajan OX=3821 GN=KK1_031281 PE=3 SV=1	7	3417.2	2191.45	1675.47	3449.98	1948.77	1645.81	1343.24	1085.27	1553.91	1517.38	2323.69	2592.92	1338.72	1535.54	1.93686	0.953722	0.116141	0.206753
A0A151SAL1	Nucleobase-ascorbate transporter 12 OS=Cajanus cajan OX=3821 GN=KK1_026371 PE=4 SV=1	1	104.9	175.838	194.025	87.2373	267.065	74.012	76.1679	87.4447	82.1721	94.5389	152.961	152.637	78.9955	88.1389	1.93633	0.953325	0.187383	0.290767
A0A151TKW0	Uncharacterized protein OS=Cajanus cajan OX=3821 GN=KK1_024009 PE=4 SV=1	4	348.2	347.127	365.18	558.47	636.155	296.704	348.224	282.471	359.34	522.205	353.407	596.048	307.883	433.185	1.93596	0.953047	0.00726701	0.0316332
A0A151QNJ0	Uncharacterized protein OS=Cajanus cajan OX=3821 GN=KK1_047604 PE=3 SV=1	2	92.3	95.6195	97.9879	83.9599	96.4351	108.272	248.072	196.801	127.328	126.415	95.2738	89.9816	174.197	126.871	1.93592	0.953018	0.0714067	0.145359
A0A151SRV4	Uncharacterized protein OS=Cajanus cajan OX=3821 GN=KK1_003821 PE=4 SV=1	5	959.7	1176.49	1280.23	786.661	1024.78	1192.17	1959.74	2246.9	1488.01	1397.81	1130.67	897.86	1737.96	1442.21	1.93567	0.952836	0.070186	0.143649
A0A151R638	Pyruvate dehydrogenase E1 component subunit beta OS=Cajanus cajan OX=3821 GN=KK1_040793 PE=4 SV=1	6	3148.3	1991.97	1231.41	1847.01	1475.13	2231.16	946.364	819.291	947.757	1100.47	1976.61	1650.63	1200.44	1021.27	1.93545	0.95267	0.367144	0.480312
A0A151SVC8	Putative syntaxin-131 family (Fragment) OS=Cajanus cajan OX=3821 GN=KK1_014168 PE=4 SV=1	11	1921.5	2249.15	2277.15	1741.72	1958.99	3140.1	3336.47	3732.18	3497.32	3654.35	2142.97	1847.16	3394.15	3574.97	1.93538	0.952618	0.000292142	0.00568798
A0A151TPY5	Uncharacterized protein ycf45 OS=Cajanus cajan OX=3821 GN=KK1_008302 PE=4 SV=1	3	176.7	159.612	135.494	240.252	203.407	130.312	112.257	126.074	116.899	111.679	156.341	221.064	122.633	114.259	1.93476	0.952153	0.00208316	0.0155051
A0A151U0C8	Putative LRR receptor-like serine/threonine-protein kinase At1g53420 family OS=Cajanus cajan OX=3821 GN=KK1_005380 PE=3 SV=1	2	196.4	214.071	189.799	124.006	86.1123	110.361	139.164	183.076	175.278	158.605	199.832	103.337	141.143	166.733	1.9338	0.951435	0.0391504	0.0954871
A0A151RWW9	Chalcone-flavonone isomerase family protein OS=Cajanus cajan OX=3821 GN=KK1_031285 PE=3 SV=1	2	91.3	80.9145	50.973	57.6381	71.033	106.601	41.7871	38.3007	94.7511	121.399	72.2125	63.986	55.463	107.25	1.93373	0.951385	0.377479	0.48894
A0A151S4U5	Calcineurin B-like protein 3 OS=Cajanus cajan OX=3821 GN=KK1_028446 PE=4 SV=1	3	350.2	424.81	460.689	348.817	381.931	552.507	728.228	873.195	685.749	610.1	409.235	364.999	705.622	646.82	1.93322	0.951004	0.00911473	0.0362804
A0A151SJN5	Uncharacterized protein OS=Cajanus cajan OX=3821 GN=KK1_001194 PE=4 SV=1	1	73.7	74.2211	71.892	52.5171	60.4066	101.692	88.6603	95.5247	117.329	101.019	73.2642	56.3239	95.143	108.869	1.93291	0.950772	0.000331373	0.00589444
A0A151S7A0	HIPL1 protein OS=Cajanus cajan OX=3821 GN=KK1_027507 PE=4 SV=1	5	526.3	503.102	557.676	409.142	511.978	591.363	790.049	1014.87	920.342	850.062	528.556	457.681	779.782	884.504	1.93258	0.950527	0.0195752	0.0599969
A0A151TS64	Cyclic nucleotide-gated ion channel 1 OS=Cajanus cajan OX=3821 GN=KK1_009077 PE=4 SV=1	1	16.3	19.9645	25.4054	15.3387	24.9853	28.6798	40.5059	34.2054	37.7694	37.893	20.2204	19.5766	34.1242	37.8311	1.93247	0.950444	0.0291635	0.0779567
A0A151TVT6	Epoxide hydrolase 2 OS=Cajanus cajan OX=3821 GN=KK1_010435 PE=4 SV=1	1	216.1	182.329	177.332	218.949	223.345	126.865	162.333	145.333	107.223	122.13	191.176	221.136	144.113	114.434	1.93243	0.950418	0.00210914	0.0156458
A0A151U0M7	BSD domain-containing protein 1 OS=Cajanus cajan OX=3821 GN=KK1_005396 PE=4 SV=1	2	141	136.997	157.258	111.408	151.49	280.932	242.626	232.109	286.661	219.327	144.826	129.912	251.041	250.744	1.93238	0.95038	0.00300254	0.0192061
A0A151RRY2	Uncharacterized protein OS=Cajanus cajan OX=3821 GN=KK1_033212 PE=4 SV=1	8	1150.5	1415.73	1477.79	1482.91	1215.95	876.413	992.917	881.164	726.066	665.597	1340.17	1342.81	915.292	695.174	1.93162	0.949811	0.00156603	0.013093
A0A151U0Z2	Tyrosine--tRNA ligase OS=Cajanus cajan OX=3821 GN=KK1_005572 PE=3 SV=1	7	2566.8	2397.01	2194.74	2627.76	2448.21	1466.36	1403.67	1421.08	1267.61	1360.4	2381.31	2536.39	1430.13	1313.18	1.93148	0.94971	2.24302e-05	0.0018587
A0A151R5Z1	Uncharacterized protein C3orf32 OS=Cajanus cajan OX=3821 GN=KK1_040804 PE=4 SV=1	12	796.1	943.139	1104.95	876.585	1208.16	1191.34	1832.36	1926.03	1851.4	1778.66	939.641	1029.1	1614	1814.67	1.93123	0.949522	0.02668	0.0733673
A0A151RZ71	40S ribosomal protein S6 (Fragment) OS=Cajanus cajan OX=3821 GN=KK1_030475 PE=4 SV=1	1	226.7	210.522	185.467	102.293	208.569	326.577	184.329	129.948	281.608	282.557	206.858	146.066	198.51	282.082	1.9312	0.949501	0.377206	0.488835
A0A151S0M4	Replication factor C subunit 1 OS=Cajanus cajan OX=3821 GN=KK1_030081 PE=3 SV=1	1	36.7	52.7213	65.3416	44.8356	64.4547	26.0685	27.6931	29.8887	34.6515	27.5462	50.1896	53.7575	27.8397	30.8953	1.93096	0.94932	0.0286322	0.076844
A0A151SD03	Putative esterase/lipase HI0193 family OS=Cajanus cajan OX=3821 GN=KK1_025399 PE=4 SV=1	1	595.7	399.558	356.2	304.879	383.651	329.084	257.254	205.434	208.607	248.277	439.306	342.005	259.088	227.579	1.93034	0.948856	0.0559531	0.122685
A0A151SKE3	Thioredoxin reductase OS=Cajanus cajan OX=3821 GN=KK1_001499 PE=3 SV=1	5	697	697.412	693.861	596.058	655.687	1099.63	1223.55	1276.75	1251.59	1163.39	696.089	625.162	1197.63	1206.68	1.93019	0.948746	2.07084e-05	0.00181188
A0A151S0W3	Non-specific lipid-transfer protein OS=Cajanus cajan OX=3821 GN=KK1_029915 PE=3 SV=1	10	3883.1	1901.61	1770.24	4892.87	1481.41	1179.43	1456.1	1580.58	1611.65	1502.53	2355.65	2692.27	1394.95	1556.14	1.93001	0.948609	0.354175	0.468853
A0A151SV23	Carbamoyl-phosphate synthase large chain OS=Cajanus cajan OX=3821 GN=KK1_014037 PE=4 SV=1	30	8797.5	8161	7245.72	7974.68	6958.15	5059.93	5004.15	4123.45	4058.32	4281.21	8042.57	7449.09	4708.82	4168.28	1.92947	0.948205	0.000628598	0.00830658
A0A151SGJ2	Uncharacterized protein OS=Cajanus cajan OX=3821 GN=KK1_000115 PE=4 SV=1	3	430.9	440.834	438.607	386.712	515.115	741.67	734.634	765.831	815.409	870.128	436.76	446.32	747.26	842.324	1.92858	0.947536	0.000264785	0.00546874
A0A151TQU8	Uncharacterized protein OS=Cajanus cajan OX=3821 GN=KK1_008622 PE=4 SV=1	2	202.7	137.605	120.492	179.62	218.689	289.914	238.035	179.092	277.093	300.952	149.79	198.194	231.204	288.776	1.92788	0.947013	0.0692748	0.142384
A0A151U7K3	ADP-ribosylation factor-like protein 8A OS=Cajanus cajan OX=3821 GN=KK1_007986 PE=3 SV=1	2	15.6	27.4691	24.5602	24.3517	30.4503	30.9777	29.4015	53.4645	40.6722	43.8502	21.9146	27.2308	36.517	42.2313	1.92708	0.94642	0.11021	0.198537
A0A151SE61	S-acyltransferase OS=Cajanus cajan OX=3821 GN=KK1_025066 PE=3 SV=1	1	110.1	137.098	155.673	133.531	150.782	291.377	229.92	249.93	238.388	233.645	132.947	141.894	255.829	236.005	1.9243	0.944333	0.00197118	0.0150001
A0A151TTA7	60S ribosomal protein L27a-3 OS=Cajanus cajan OX=3821 GN=KK1_009442 PE=3 SV=1	4	2164.2	1334.19	1002.05	1552.76	948.874	1010.63	733.46	656.253	720.906	761.33	1424.95	1213.83	786.467	740.842	1.92343	0.943678	0.113743	0.203445
A0A151TX80	Geranylgeranyl transferase type-2 subunit alpha OS=Cajanus cajan OX=3821 GN=KK1_010923 PE=4 SV=1	2	53.9	75.2353	78.548	66.1389	86.922	108.586	133.291	126.074	124.532	138.539	68.2939	75.8216	122.199	131.349	1.92329	0.943576	0.00742144	0.0320997
A0A151S5G9	Quinone oxidoreductase OS=Cajanus cajan OX=3821 GN=KK1_028211 PE=4 SV=1	1	17.3	18.139	23.6094	12.471	16.4842	23.0394	22.7816	26.6788	23.0401	32.9809	19.4946	14.3379	24.1032	27.566	1.9226	0.94306	0.0326029	0.0844436
A0A151TII3	Putative RNA-binding protein C660.15 family (Fragment) OS=Cajanus cajan OX=3821 GN=KK1_013153 PE=4 SV=1	3	121.1	126.348	120.914	110.384	144.811	188.074	191.162	181.969	247.742	224.657	122.762	126.431	187.029	235.917	1.92175	0.94242	0.000451558	0.0070699
A0A151S278	Secologanin synthase OS=Cajanus cajan OX=3821 GN=KK1_029398 PE=3 SV=1	2	785.6	703.091	546.16	537.781	556.71	418.495	303.06	335.268	377.187	359.583	670.673	547.164	349.036	368.28	1.9215	0.942236	0.00502508	0.0261651
A0A151TB44	Uncharacterized protein OS=Cajanus cajan OX=3821 GN=KK1_018847 PE=4 SV=1	3	204.9	220.562	226.882	183.102	228.304	348.825	392.001	343.68	388.906	396.79	217.249	204.457	360.869	392.828	1.92132	0.942097	0.00022837	0.0051554
A0A151S2E9	Rubredoxin 1 OS=Cajanus cajan OX=3821 GN=KK1_029292 PE=4 SV=1	5	365.4	414.567	457.625	467.624	450.952	569.428	1067.76	808.223	569.42	592.229	410.794	459.212	789.13	580.712	1.92099	0.941847	0.0270862	0.0740945
A0A151SLH3	Uncharacterized protein OS=Cajanus cajan OX=3821 GN=KK1_001909 PE=4 SV=1	3	1369.3	1604.77	1828.24	1606.84	2029.22	2153.24	3487.02	3788.85	2520.13	2368.53	1589.7	1805.72	3052.7	2443.15	1.9203	0.941335	0.0341609	0.0871006
A0A151SW46	Putative glutathione S-transferase OS=Cajanus cajan OX=3821 GN=KK1_014433 PE=4 SV=1	6	2158.8	2284.75	2732.3	1446.35	1969.61	1850.64	1084.21	948.571	1231.59	1266.65	2379.72	1687.82	1239.28	1249	1.92025	0.941296	0.0480358	0.109458
A0A151SEU6	Uncharacterized protein At4g28440 family OS=Cajanus cajan OX=3821 GN=KK1_024738 PE=4 SV=1	1	176.6	129.593	138.558	100.654	134.285	252.103	198.316	195.362	247.527	201.351	146.916	116.26	213.759	223.248	1.92025	0.941293	0.0144048	0.0486496
A0A151T2U1	Acid phosphatase 1 OS=Cajanus cajan OX=3821 GN=KK1_015880 PE=4 SV=1	5	989	901.255	934.323	970.197	702.443	1339.34	1199.31	1716.28	1752.71	1432.93	940.835	825.535	1402.18	1584.77	1.91969	0.940874	0.0115547	0.0423136
A0A151SKF1	Early nodulin-like protein 3 OS=Cajanus cajan OX=3821 GN=KK1_001527 PE=4 SV=1	3	599.9	605.226	740.559	550.072	829.757	313.938	333.597	416.399	394.927	416.334	645.434	675.593	351.986	405.489	1.91937	0.940637	0.00838285	0.0345192
A0A151S2H5	Acyl carrier protein OS=Cajanus cajan OX=3821 GN=KK1_029313 PE=3 SV=1	2	1407.9	738.18	519.008	1517.12	751.932	1013.14	450.619	482.367	691.77	448.419	814.022	1068.07	603.883	556.958	1.91768	0.939362	0.484921	0.589708
A0A151SC43	Calcium-transporting ATPase OS=Cajanus cajan OX=3821 GN=KK1_025695 PE=3 SV=1	10	1142.9	1378.31	1598.66	1219.38	1344.88	1386.45	1482.15	1770.74	2455.52	2454.12	1360.51	1280.6	1538.1	2454.82	1.91693	0.9388	0.00643993	0.0298495
A0A151QWZ2	WD repeat-containing protein LWD1 OS=Cajanus cajan OX=3821 GN=KK1_044144 PE=4 SV=1	1	141.4	178.475	178.177	144.592	183.572	247.298	331.034	372.015	311.389	284.857	165.054	162.92	312.285	297.828	1.9168	0.938697	0.00549251	0.0274602
A0A151SKC5	Malignant fibrous histiocytoma-amplified sequence 1 OS=Cajanus cajan OX=3821 GN=KK1_001495 PE=4 SV=1	2	144.7	149.166	150.813	151.864	172.54	245.94	213.584	253.25	265.266	303.982	148.204	161.872	236.946	283.965	1.91604	0.938131	0.000240992	0.00534586
A0A151TMJ1	Uncharacterized protein C7orf36 OS=Cajanus cajan OX=3821 GN=KK1_021883 PE=4 SV=1	1	29.4	33.554	30.688	31.3162	32.3732	55.2106	55.7743	69.071	54.9714	56.9143	31.1664	31.8403	59.6922	55.9344	1.91527	0.937551	0.00016688	0.00472479
A0A151RRR1	Aspartate aminotransferase A OS=Cajanus cajan OX=3821 GN=KK1_033237 PE=4 SV=1	14	2467.1	2440.52	2145.09	2055.95	2262.3	4720.98	2378.5	2280.22	4029.5	4230.74	2346.23	2156.66	2947.39	4128.89	1.91449	0.93696	0.11309	0.202479
A0A151SE42	Uncharacterized protein OS=Cajanus cajan OX=3821 GN=KK1_025206 PE=4 SV=1	3	176	194.6	185.361	145.412	188.834	276.022	340.75	339.363	280.426	282.662	185.165	165.707	317.211	281.542	1.91429	0.936812	0.00123864	0.0117386
A0A151T9R9	PHD finger protein ING OS=Cajanus cajan OX=3821 GN=KK1_018365 PE=3 SV=1	1	350.3	317.514	315.312	295.866	382.032	174.495	167.245	185.843	209.252	220.895	327.327	336.2	175.696	214.995	1.91354	0.936241	0.000345123	0.00602857
A0A151S9S6	GTP-binding protein YPTM2 (Fragment) OS=Cajanus cajan OX=3821 GN=KK1_026677 PE=4 SV=1	12	2463.5	2302.19	2396.85	1871.18	2283.55	3870.32	3344.37	4283.5	3887.26	4024.85	2386.59	2067.11	3813.17	3955.46	1.91352	0.93623	0.000619387	0.00825242
A0A151RJF7	Putative LRR receptor-like serine/threonine-protein kinase At1g53420 family (Fragment) OS=Cajanus cajan OX=3821 GN=KK1_035904 PE=4 SV=1	5	417.5	594.274	732.741	488.927	571.89	636.695	753.533	772.25	1017.1	1006.41	566.497	528.784	718.231	1011.74	1.91334	0.936093	0.0354682	0.0892285
A0A151SVB8	Methyltransferase-like protein 6 OS=Cajanus cajan OX=3821 GN=KK1_014149 PE=4 SV=1	1	36.2	32.5398	30.1597	24.8638	35.8141	74.5343	41.6803	41.2892	49.0582	66.425	32.8739	29.8408	50.4322	57.0849	1.91298	0.935824	0.0744338	0.149892
A0A151TZ47	Putative membrane protein At1g75140 family OS=Cajanus cajan OX=3821 GN=KK1_004883 PE=4 SV=1	4	578	610.196	547.323	479.402	617.128	924.879	774.888	819.845	986.355	1097.55	577.936	543.923	837.565	1040.47	1.91289	0.935756	0.00131219	0.0121099
A0A151S044	Uncharacterized protein OS=Cajanus cajan OX=3821 GN=KK1_030143 PE=4 SV=1	10	5123.2	4244.58	3886.01	4659.56	3473.5	3209.14	2191.12	1937.65	2245.22	2344.91	4388.27	4023.06	2388.42	2294.52	1.9125	0.935458	0.0165363	0.0534398
A0A151RPL3	Uncharacterized protein OS=Cajanus cajan OX=3821 GN=KK1_034015 PE=3 SV=1	7	2075.6	1423.84	1095.65	3162.18	1400.85	1358.88	1105.88	887.805	1109.13	1138.73	1479.42	2104.7	1100.87	1123.83	1.91185	0.934969	0.225279	0.332753
A0A151RHH6	Remorin OS=Cajanus cajan OX=3821 GN=KK1_036661 PE=4 SV=1	14	3548.6	4951.13	5304.69	4169.79	6247.09	6822.66	8208.07	9844.52	8524.72	8812.68	4533.92	5103.83	8199.67	8667.5	1.9117	0.934857	0.0232114	0.066803
A0A151TW63	Uncharacterized protein OS=Cajanus cajan OX=3821 GN=KK1_010558 PE=4 SV=1	4	448.4	417.103	325.772	337.551	383.246	764.858	507.849	618.288	629.197	751.297	393.496	359.674	621.587	687.542	1.91157	0.934759	0.0123644	0.0443775
A0A151SJ84	Glycosylphosphatidylinositol anchor attachment 1 protein OS=Cajanus cajan OX=3821 GN=KK1_001049 PE=4 SV=1	4	482.9	512.534	533.165	426.963	569.664	935.951	881.767	1014.54	899.162	973.7	509.113	493.179	942.523	935.689	1.91112	0.934416	0.000403274	0.00669988
A0A151RPI2	Sorcin OS=Cajanus cajan OX=3821 GN=KK1_034044 PE=4 SV=1	2	358	443.268	510.45	306.518	386.687	584.783	859.985	566.266	782.94	526.281	432.681	344.277	657.913	641.909	1.911	0.934329	0.0458251	0.106165
A0A151T0C4	Putative 3-hydroxymethyl-3-methylglutaryl-CoA lyase 2 OS=Cajanus cajan OX=3821 GN=KK1_022911 PE=4 SV=1	2	374.2	382.419	347.747	402.383	404.499	253.252	195.86	189.717	272.577	269.284	367.82	403.44	211.123	270.926	1.91092	0.93427	0.000859273	0.00973127
A0A151R8H1	Tropinone reductase isogeny OS=Cajanus cajan OX=3821 GN=KK1_039895 PE=4 SV=1	5	1781.6	1646.14	1636.69	1731.28	1318.77	803.714	845.678	1012.1	1051.94	1030.03	1686.87	1511.01	882.763	1040.93	1.9109	0.934251	0.00127945	0.0119781
A0A151U3F1	Protein fluG OS=Cajanus cajan OX=3821 GN=KK1_006408 PE=3 SV=1	3	617.7	396.516	352.713	427.475	351.469	263.279	248.392	224.14	212.263	252.144	442.065	387.613	244.732	231.346	1.91084	0.93421	0.0198582	0.0604825
A0A151S976	Ubiquitin carrier protein E2 36 OS=Cajanus cajan OX=3821 GN=KK1_026804 PE=3 SV=1	6	1207.8	1144.95	859.099	826.297	976.604	1797.58	1440.51	1488.6	1759.37	1674.25	1059.11	898.312	1567.93	1716.28	1.91056	0.933998	0.00630797	0.0294589
A0A151REK8	Uncharacterized protein OS=Cajanus cajan OX=3821 GN=KK1_037573 PE=4 SV=1	3	710.6	641.228	547.64	490.054	578.468	1127.2	820.479	753.213	978.184	1057.83	629.57	532.429	886.467	1017.23	1.91054	0.933983	0.0143324	0.0485485
A0A151THP1	Protein GRIP OS=Cajanus cajan OX=3821 GN=KK1_012848 PE=4 SV=1	9	949.6	855.517	764.436	694.279	796.866	1448.08	1034.45	1175.14	1386.41	1455.61	853.172	743.806	1207.44	1420.59	1.90989	0.93349	0.00486296	0.0255955
A0A151TGK4	RNA-binding protein 25 OS=Cajanus cajan OX=3821 GN=KK1_012453 PE=4 SV=1	5	630.1	503.001	539.504	455.743	642.024	893.23	828.167	728.087	1003.23	1063.69	555.04	540.924	813.62	1033.02	1.90973	0.933368	0.00568696	0.0278444
A0A151TLF1	Halomucin OS=Cajanus cajan OX=3821 GN=KK1_024222 PE=4 SV=1	9	1896	1122.24	623.603	733.608	739.787	2913.12	880.379	926.434	1225.89	1614.47	1098.86	736.691	1334.38	1406.83	1.90966	0.933314	0.587518	0.67733
A0A151QZV5	Putative receptor-like protein kinase At2g23200 family OS=Cajanus cajan OX=3821 GN=KK1_043153 PE=4 SV=1	3	387.9	570.948	569.404	374.217	484.248	509.264	635.229	657.249	848.093	779.202	501.471	425.692	596.853	812.918	1.90964	0.933299	0.0374092	0.0928058
A0A151SGH3	Cell wall integrity protein scw1 OS=Cajanus cajan OX=3821 GN=KK1_000051 PE=4 SV=1	4	269.9	295.811	261.43	219.973	332.543	461.425	392.001	361.168	478.894	556.067	275.333	270.464	402.747	516.04	1.90798	0.932048	0.00992982	0.0383477
A0A151SPQ4	BRASSINOSTEROID INSENSITIVE 1-associated receptor kinase 1 OS=Cajanus cajan OX=3821 GN=KK1_003045 PE=3 SV=1	9	1034.2	1152.05	1154.18	949.713	1218.18	1775.95	1605.26	1913.19	1955.47	2153.44	1112.03	1075.6	1760.26	2052.07	1.90784	0.931937	0.000850516	0.00972939
A0A151SP95	Alcohol dehydrogenase-like 2 OS=Cajanus cajan OX=3821 GN=KK1_002831 PE=3 SV=1	2	174.4	284.656	411.878	216.081	302.992	386.324	515.43	584.197	403.313	449.255	273.45	255.873	488.158	425.665	1.90781	0.931921	0.116679	0.207439
A0A151RMU4	Uncharacterized protein OS=Cajanus cajan OX=3821 GN=KK1_034661 PE=4 SV=1	1	58.3	71.8886	95.7692	81.7067	93.2978	125.82	159.771	138.581	125.07	126.624	73.7652	87.3101	140.707	125.845	1.90751	0.931687	0.0109517	0.0409872
A0A151UBZ2	Galactose oxidase OS=Cajanus cajan OX=3821 GN=KK1_021022 PE=4 SV=1	1	20.2	23.0069	20.7568	16.9775	26.4021	22.5171	20.8597	29.0032	41.1023	39.6697	21.2874	21.1717	23.883	40.3796	1.90724	0.93149	0.0203161	0.0614027
A0A151U1G9	Uncharacterized protein OS=Cajanus cajan OX=3821 GN=KK1_005753 PE=4 SV=1	2	796.7	480.487	407.652	419.999	424.639	385.07	303.7	234.877	262.364	303.878	538.379	422.312	301.723	282.359	1.90672	0.931094	0.0759977	0.151973
A0A151R594	Calcium-dependent protein kinase 4 OS=Cajanus cajan OX=3821 GN=KK1_041096 PE=3 SV=1	5	778.7	1010.98	1193.91	704.52	955.958	1100.46	1201.34	1286.27	1601.44	1528.77	979.555	820.666	1193.6	1564.68	1.9066	0.931	0.027771	0.0753309
A0A151SU71	Uncharacterized protein OS=Cajanus cajan OX=3821 GN=KK1_004621 PE=4 SV=1	1	92.9	121.987	226.354	75.3567	115.563	141.593	185.61	197.687	194.2	162.995	136.89	93.3189	173.197	177.915	1.90652	0.930945	0.22111	0.328403
A0A151R5K0	Uncharacterized protein OS=Cajanus cajan OX=3821 GN=KK1_040998 PE=4 SV=1	2	292.1	346.518	376.696	237.385	372.721	193.819	171.089	166.031	196.888	178.672	336.576	297.453	176.577	187.559	1.90611	0.930631	0.00762148	0.0326738
A0A151TLP4	Uncharacterized protein OS=Cajanus cajan OX=3821 GN=KK1_021590 PE=4 SV=1	1	3.9	13.8796	10.1917	8.47663	8.99509	5.8048	14.9872	15.9424	5.40802	6.33015	8.20154	8.73202	11.152	5.85095	1.90602	0.930564	0.59962	0.68813
A0A151S379	Uncharacterized protein OS=Cajanus cajan OX=3821 GN=KK1_028999 PE=3 SV=1	7	4045.4	2503.09	2390.3	4042.38	2477.25	2119.29	1742.46	1529.89	1617.99	1704.87	2892.66	3164.49	1781.03	1660.86	1.90533	0.930039	0.0569151	0.124193
A0A151U0G8	Glutamine synthetase OS=Cajanus cajan OX=3821 GN=KK1_005408 PE=3 SV=1	28	11181.1	11050.8	11232.6	18671	12490.8	7609.08	9030.22	8511.43	7968.23	8062.69	11154.6	15271.4	8362.66	8015.33	1.90527	0.929996	0.00583208	0.0282661
A0A151T0U3	Putative U3 small nucleolar RNA-associated protein 7 OS=Cajanus cajan OX=3821 GN=KK1_023064 PE=4 SV=1	1	31.5	40.0445	34.5971	30.9065	31.9683	57.0908	61.2197	61.4338	54.1113	59.4226	35.2072	31.433	59.8809	56.7048	1.90504	0.929818	0.000201901	0.00489256
A0A151TWD4	Actin-related protein 7 OS=Cajanus cajan OX=3821 GN=KK1_010642 PE=3 SV=1	1	94	92.9828	106.546	94.6115	112.931	152.351	205.469	205.656	179.256	176.372	97.6537	103.366	186.028	177.808	1.90498	0.929772	0.00138008	0.0123273
A0A151QQA1	MLO-like protein OS=Cajanus cajan OX=3821 GN=MLO PE=3 SV=1	1	19.1	31.2215	46.3244	24.8638	36.0165	27.6353	62.3942	77.7044	48.0906	67.5746	30.2296	29.925	51.1703	57.0062	1.90497	0.929767	0.306018	0.419233
A0A151TLR0	Phosphatidylinositol 3-kinase, root isoform OS=Cajanus cajan OX=3821 GN=KK1_021576 PE=3 SV=1	2	123.4	132.839	141.094	111.511	133.071	155.485	181.873	203.331	222.154	242.32	132.246	121.815	179.151	232.018	1.90468	0.929547	0.00220661	0.0161155
A0A151S950	Ras-related protein RABA1b OS=Cajanus cajan OX=3821 GN=KK1_026774 PE=4 SV=1	8	2853.7	2209.6	1729.67	1666.34	2069.6	4730.17	2340.71	2264.61	3469.25	3604.49	2217.66	1857.06	2926.89	3536.23	1.90421	0.929191	0.196478	0.300894
A0A151TL27	Aspartate aminotransferase OS=Cajanus cajan OX=3821 GN=KK1_024105 PE=4 SV=1	13	1346.1	1608.11	1894.38	1952.2	1761.84	2450.61	3181.22	3626.81	2775.04	2697.64	1600.61	1854.58	3046.47	2736.07	1.90332	0.928515	0.00790389	0.0332728
A0A151SRZ1	Uncharacterized protein OS=Cajanus cajan OX=3821 GN=KK1_003820 PE=4 SV=1	1	145.3	162.452	135.071	94.0994	140.054	193.401	244.975	220.045	212.478	220.686	147.181	114.8	218.456	216.543	1.90293	0.928222	0.00779292	0.0330731
A0A151UA70	Dihydroflavonol-4-reductase OS=Cajanus cajan OX=3821 GN=KK1_020434 PE=4 SV=1	25	5054	5173.13	5374	5054.28	4014.34	7283.4	9651	8958.93	7170.38	7242.58	5198.71	4504.4	8571.45	7206.39	1.90291	0.928205	0.00196434	0.0150001
A0A151TYY8	Glycosyltransferase OS=Cajanus cajan OX=3821 GN=KK1_004880 PE=3 SV=1	2	217	222.387	182.298	163.438	174.058	364.18	232.376	192.152	313.432	328.647	206.435	168.664	253.348	320.95	1.90289	0.928192	0.0720527	0.146367
A0A151THB3	Uncharacterized protein OS=Cajanus cajan OX=3821 GN=KK1_012711 PE=4 SV=1	6	1253.2	1438.65	1513.19	1708.34	1298.03	995.175	965.263	831.356	757.46	808.57	1397.3	1489.12	927.778	782.598	1.90279	0.928113	0.00231573	0.016581
A0A151RVR6	Zinc finger CCCH domain-containing protein 43 OS=Cajanus cajan OX=3821 GN=KK1_031772 PE=4 SV=1	3	443.1	450.874	332.956	351.275	437.897	663.017	548.743	584.308	742.623	749.938	405.18	392.202	596.823	746.272	1.90278	0.928105	0.0048173	0.0254736
A0A151SRT6	Uncharacterized protein OS=Cajanus cajan OX=3821 GN=KK1_003723 PE=4 SV=1	1	35.9	23.1083	17.059	25.3759	29.1346	37.6627	23.529	22.5835	38.1994	55.4511	24.1883	27.1904	27.1499	46.0239	1.90273	0.928074	0.200399	0.305453
A0A151RVY2	Syntaxin-binding protein 5 (Fragment) OS=Cajanus cajan OX=3821 GN=KK1_031723 PE=4 SV=1	4	179.4	199.873	335.703	178.493	218.993	328.98	301.992	308.15	373.962	378.396	229.18	197.709	312.83	376.172	1.90266	0.928016	0.0560786	0.122921
A0A151RN45	U6 snRNA-associated Sm-like protein LSm3 OS=Cajanus cajan OX=3821 GN=LSM3 PE=3 SV=1	3	457.4	397.834	344.155	307.747	349.748	731.747	699.506	475.062	690.049	521.16	397.116	328.076	624.167	599.688	1.90251	0.927903	0.0219449	0.0643055
A0A151RQ70	Nitrate transporter OS=Cajanus cajan OX=3821 GN=KK1_033801 PE=4 SV=1	1	3.7	9.31597	15.0516	9.80809	12.2336	15.4144	14.2398	16.2745	13.579	16.7814	8.03534	10.9539	15.2867	15.0955	1.90243	0.927841	0.313165	0.426616
A0A1S5RVT8	Cytochrome b6 OS=Cajanus scarabaeoides OX=669084 GN=petB PE=3 SV=1	4	731.6	779.659	841.35	918.987	1218.99	1177.03	1656.62	1694.14	1218.37	1243.34	782.922	1058.41	1489.31	1230.79	1.90225	0.927707	0.0100416	0.0387245
A0A151RJL2	Myb family transcription factor APL OS=Cajanus cajan OX=3821 GN=KK1_035843 PE=4 SV=1	2	170.6	122.089	125.88	134.146	160.598	213.038	249.994	249.487	257.74	266.88	137.891	146.777	236.852	262.271	1.90201	0.927525	0.00310383	0.019505
A0A151RCT3	Uncharacterized protein OS=Cajanus cajan OX=3821 GN=KK1_038199 PE=4 SV=1	1	169.9	120.466	278.44	112.637	149.365	117.882	162.013	117.108	90.5581	97.4653	178.62	129.708	130.776	93.9482	1.90126	0.926955	0.193938	0.297743
A0A151SH04	Uncharacterized protein OS=Cajanus cajan OX=3821 GN=KK1_000215 PE=4 SV=1	19	5517.6	5159.44	5246.48	4027.53	5301.85	8736.95	7603.53	10206.7	7320.47	6325.27	5305.67	4620.97	8785.23	6804.7	1.90117	0.926885	0.00469397	0.0250575
A0A151SLR2	Solute carrier family 35 member C2 OS=Cajanus cajan OX=3821 GN=KK1_001906 PE=4 SV=1	1	108.9	94.504	71.2581	65.7292	82.5702	189.954	102.434	93.643	126.467	154.947	90.1787	73.67	122.139	139.985	1.90016	0.926122	0.153645	0.253219
A0A151TTQ6	Interferon-related developmental regulator 1 OS=Cajanus cajan OX=3821 GN=KK1_009623 PE=4 SV=1	1	23.9	26.1507	30.8993	24.6589	33.6888	49.2569	35.1672	34.5374	54.2188	47.9262	26.8294	28.8224	39.1109	50.9755	1.89999	0.925992	0.021003	0.0625671
A0A151U0P5	Derlin OS=Cajanus cajan OX=3821 GN=KK1_005464 PE=3 SV=1	2	238.4	234.456	201.737	175.113	205.33	346.736	259.923	254.025	377.725	343.488	224.242	189.621	283.949	360.2	1.89958	0.92568	0.00825865	0.034218
A0A151SF53	Uncharacterized protein OS=Cajanus cajan OX=3821 GN=KK1_024780 PE=4 SV=1	2	87.5	82.6385	92.5996	86.8277	89.9581	53.8528	55.9879	51.6936	38.6295	56.0782	87.4849	88.379	53.8162	46.5432	1.89886	0.925133	0.00168414	0.013575
A0A151TY32	Uncharacterized protein OS=Cajanus cajan OX=3821 GN=KK1_011253 PE=4 SV=1	3	963.8	1067.68	1147.95	1070.77	1102.7	1542.19	2167.84	2416.8	1820.33	1589.07	1057.1	1086.62	2006.64	1700.77	1.89825	0.924667	0.00569266	0.0278444
A0A151R322	Putative cinnamyl alcohol dehydrogenase 1 OS=Cajanus cajan OX=3821 GN=KK1_041887 PE=3 SV=1	11	2220.6	2697.91	3138	2676	2892.9	1415.18	1479.27	1504.43	1445.54	1489.16	2658.99	2782.33	1465.81	1467.19	1.89816	0.924602	0.00058706	0.00805873
A0A151S1C2	Glycine-rich RNA-binding protein 2 OS=Cajanus cajan OX=3821 GN=KK1_029753 PE=4 SV=1	2	41.9	65.2967	71.1524	33.7743	42.6959	45.9144	83.642	97.517	55.4015	58.273	57.956	37.974	72.0805	56.8191	1.89815	0.924597	0.2227	0.32997
A0A151UHL3	Tropinone reductase isogeny (Fragment) OS=Cajanus cajan OX=3821 GN=KK1_050287 PE=4 SV=1	2	531.4	556.852	518.691	498.452	563.288	318.534	292.489	307.486	280.641	283.916	535.414	529.879	305.983	282.274	1.89679	0.923562	8.29404e-06	0.00105676
A0A151S038	Choline-phosphate cytidylyltransferase B OS=Cajanus cajan OX=3821 GN=KK1_030187 PE=4 SV=1	2	115.2	165.393	174.479	107.414	155.336	75.8921	70.1886	91.54	75.3988	99.3465	149.247	129.171	78.7091	86.5483	1.89618	0.923095	0.0274804	0.0748588
A0A151TIN9	Putative salt tolerance-like protein At1g78600 family OS=Cajanus cajan OX=3821 GN=KK1_013200 PE=4 SV=1	1	152.3	123.711	119.858	149.816	157.36	168.123	173.011	191.931	255.375	242.32	131.197	153.541	177.398	248.762	1.89609	0.923027	0.00116597	0.011423
A0A151RJW4	BEL1-like homeodomain protein 1 OS=Cajanus cajan OX=3821 GN=KK1_035711 PE=4 SV=1	3	172.2	225.937	242.413	180.132	228.202	264.115	367.016	585.968	363.533	326.871	211.28	202.747	384.401	344.715	1.89596	0.922927	0.0712132	0.145096
A0A151SGJ1	Terpene cyclase/mutase family member OS=Cajanus cajan OX=3821 GN=KK1_000021 PE=3 SV=1	1	159.6	187.399	223.924	226.528	264.939	110.048	136.388	143.783	138.079	124.743	188.495	244.982	129.228	131.242	1.89574	0.922762	0.00699349	0.0308113
A0A151T6P4	Pyrophosphate--fructose 6-phosphate 1-phosphotransferase subunit beta (Fragment) OS=Cajanus cajan OX=3821 GN=KK1_017264 PE=3 SV=1	3	449.7	222.59	118.273	187.609	187.923	557.834	86.9519	87.334	273.437	344.011	227.914	187.766	161.804	306.701	1.89551	0.922585	0.802756	0.850574
A0A151RRR4	Peptidylprolyl isomerase OS=Cajanus cajan OX=3821 GN=KK1_033240 PE=4 SV=1	2	683.5	703.497	612.298	1021.71	585.654	453.278	506.568	554.423	426.105	390.937	665.255	773.544	503.054	408.143	1.89528	0.922411	0.0361616	0.0904706
A0A151TCM7	Prolyl endopeptidase OS=Cajanus cajan OX=3821 GN=KK1_019404 PE=4 SV=1	8	1481.9	1212.9	1069.13	1178.31	1143.99	745.952	611.739	618.731	700.478	740.846	1243.25	1161.03	656.034	720.379	1.8951	0.922275	0.00143445	0.0125445
A0A151R230	Chorismate mutase OS=Cajanus cajan OX=3821 GN=KK1_042276 PE=4 SV=1	8	655	646.806	685.831	555.397	645.769	1628.05	962.167	931.526	1071.61	1163.7	662.335	598.881	1134.24	1116.71	1.89393	0.921382	0.0171563	0.0548082
A0A151R8Y1	RNA-binding protein 34 OS=Cajanus cajan OX=3821 GN=KK1_039888 PE=4 SV=1	1	173	117.626	123.239	122.47	143.596	203.324	206.003	184.404	256.235	245.873	135.862	132.613	197.672	251.001	1.89273	0.920472	0.00628213	0.0294172
A0A151U6I6	RHOMBOID-like protein OS=Cajanus cajan OX=3821 GN=KK1_007592 PE=3 SV=1	3	334.9	436.574	529.045	410.781	541.023	519.5	586.754	744.579	847.018	767.496	426.078	471.425	609.983	806.277	1.89233	0.92016	0.0404336	0.0974623
A0A151TBI6	(+)-neomenthol dehydrogenase OS=Cajanus cajan OX=3821 GN=KK1_019003 PE=3 SV=1	13	1783.6	2907.53	5061.7	1929.05	3114.03	1837.06	4699.21	11552.8	3848.77	3311.55	2971.94	2450.94	4637.44	3570.07	1.89211	0.919994	0.710313	0.775603
A0A151TX29	ATP-citrate synthase OS=Cajanus cajan OX=3821 GN=KK1_010872 PE=4 SV=1	1	185	173.506	154.406	145.309	139.042	241.449	220.418	236.205	248.602	290.918	170.497	142.141	232.516	268.929	1.89199	0.919903	0.000441416	0.00699668
A0A151S7F3	Dual specificity protein phosphatase 1 OS=Cajanus cajan OX=3821 GN=KK1_027432 PE=4 SV=1	1	30.4	30.4101	22.0246	31.7259	28.831	42.7808	39.8652	33.5413	46.0479	57.9594	27.3065	30.2438	38.5308	51.6615	1.89191	0.919842	0.013941	0.0476985
A0A151TYS0	Uncharacterized protein OS=Cajanus cajan OX=3821 GN=KK1_004793 PE=4 SV=1	10	2505.1	3279.01	3125.85	3352.58	4218.56	3925.37	6475.26	6839.87	4205.61	3172.86	2950.16	3760.73	5581.21	3652.92	1.89183	0.919786	0.0616583	0.130981
A0A151SR45	Ras-related protein RABD2A (Fragment) OS=Cajanus cajan OX=3821 GN=KK1_003513 PE=4 SV=1	8	1359.9	1140.39	1193.27	960.979	1189.84	1993.53	1598.42	2049	2019.44	2026.25	1227.72	1069.3	1869.04	2022.84	1.89174	0.919712	0.0022392	0.0162557
A0A151RW26	60S ribosomal protein L7-4 OS=Cajanus cajan OX=3821 GN=KK1_031649 PE=4 SV=1	15	9114.7	5271.3	3597.9	6234.98	3444.56	4539.86	2707.36	2077.55	3503.98	3575.54	5570.61	4634.3	2944.74	3539.58	1.89171	0.919695	0.314456	0.427773
A0A151T0W1	Uncharacterized protein OS=Cajanus cajan OX=3821 GN=KK1_023104 PE=4 SV=1	1	17.9	28.2804	35.9706	27.4243	33.79	33.4846	63.1416	58.2239	47.8756	36.3253	26.3085	30.4412	49.7455	41.7025	1.89086	0.91904	0.148783	0.247445
A0A151REG7	Uncharacterized protein OS=Cajanus cajan OX=3821 GN=KK1_037839 PE=4 SV=1	6	899.6	1220.61	1317.31	971.426	1247.32	1453.09	2311.77	2683.44	1487.47	1425.09	1130.94	1100.76	2081.18	1455.95	1.89067	0.918897	0.0545539	0.120473
A0A1S5RVP8	Photosystem II protein D1 OS=Cajanus scarabaeoides OX=669084 GN=psbA PE=3 SV=1	21	7746.6	9317.12	10072.9	8860.81	9811.18	12070.9	20623.7	19719.4	13251.8	13231.7	8991.86	9323.9	16995.4	13241.8	1.89009	0.918456	0.0222538	0.064899
A0A151RYF7	ATP-dependent Clp protease proteolytic subunit OS=Cajanus cajan OX=3821 GN=KK1_030780 PE=3 SV=1	8	2264.2	2261.32	2278.63	2355.63	2266.55	1739.19	1620.53	1557.23	1241.91	1203.52	2268.04	2310.66	1637.26	1222.57	1.89	0.91839	3.9656e-06	0.000733319
A0A151TGM0	Uncharacterized protein OS=Cajanus cajan OX=3821 GN=KK1_012483 PE=4 SV=1	4	260.9	374.914	399.728	234.926	374.239	441.37	725.986	549	392.992	402.015	339.409	296.511	560.318	397.478	1.8897	0.91816	0.0876994	0.168506
A0A151SYD2	KH domain-containing protein At5g56140 family OS=Cajanus cajan OX=3821 GN=KK1_015247 PE=4 SV=1	2	251.2	304.127	313.516	248.548	305.421	416.615	396.379	463.108	522.867	518.129	288.256	275.521	424.466	520.493	1.88912	0.917716	0.001475	0.012644
A0A151TRJ5	Glucan endo-1,3-beta-glucosidase 7 OS=Cajanus cajan OX=3821 GN=KK1_008867 PE=3 SV=1	6	811.8	1059.46	1068.39	677.687	979.741	968.749	1295.94	1696.69	1553.05	1525.32	972.199	814.836	1286.67	1539.12	1.88888	0.917528	0.0766951	0.152757
A0A151SE92	Uncharacterized protein OS=Cajanus cajan OX=3821 GN=KK1_024974 PE=4 SV=1	15	2938.1	1736.5	907.171	1181.28	1066.57	3855.28	1026.66	910.938	1783.45	2520.49	1666.52	1122.46	1533.4	2120.18	1.88886	0.917519	0.752109	0.808764
A0A151SSS8	Uncharacterized protein OS=Cajanus cajan OX=3821 GN=KK1_004134 PE=4 SV=1	5	1062.4	758.768	797.822	671.746	995.428	599.928	389.545	408.762	651.345	383.203	863.179	817.725	457.133	499.597	1.88824	0.917046	0.0612849	0.130502
A0A151SHB4	ABC transporter G family member 36 OS=Cajanus cajan OX=3821 GN=KK1_000322 PE=3 SV=1	33	2964	4604.5	6064.01	3320.01	4839.85	3502.97	6785.76	7147.24	7985.54	7172.66	4357.86	4008.54	5538.48	7568.2	1.88802	0.916874	0.286251	0.398744
A0A151SAV3	1-aminocyclopropane-1-carboxylate oxidase isogeny 1 OS=Cajanus cajan OX=3821 GN=KK1_026160 PE=3 SV=1	1	143.4	235.875	284.462	234.414	194.906	104.408	121.439	114.452	148.185	149.617	212.693	213.749	113.215	148.899	1.88799	0.916853	0.0365886	0.0913371
[truncated: 5,131 more rows]

## Sheet: Vegetative stage
Uniprot ID	Protein Description	Counts1	126_Rep1-IBS 3471-Veg	127N__Rep2-IBS 3471-Veg	129N_Rep1-ICPL 87-Veg	129C_Rep2-ICPL 87-Veg	Means.IBS 3471_veg	Means.ICPL 87_veg	Fold Change (FC)	Log2FC	Anova	Anova.adj	Significant
[truncated: 6,795 more rows]

[truncated: 1 more sheets: Flowering-Podding stage]
